# Supplementary material for: A modified density gradient proteomic-based method to analyze endolysosomal proteins in cardiac tissue
Source: iScience. 2021 Aug 4;24(9):102949. doi: 10.1016/j.isci.2021.102949 (PMC8384914; doi:10.1016/j.isci.2021.102949)
Supplement: Table S1. Key proteins identified from C. porcellus EL fraction and grouped according to protein function with information relating to their known roles in disease, related to Figure 3 [file mmc2.xlsx]

## Sheet: Sheet1
Protein	Gene Name/ UniprotKB	Protein function	Disease	Reference
Intracellular acidification
V-type proton ATPase subunits	ATP6V1E1/ A0A286X946, A0A286XJE1/ ATP6V1F, A0A286XMG7/ ATP6V1G1, A0A286XU99/ ATP6V1G2, A0A286Y5L6/ ATP6V1H, H0UWY1/ ATP6V1B2, H0VFT3/ ATP6V1C1, H0VJ49/ ATP6V0A1,	Lysosomal acidification, lysosome/autophagy system		Kang HT et al 2017
V-type proton ATPase catalytic subunit A	ATP6V1A/ H0VLR3	Autophagy		Chung CY et al 2019
V-type proton ATPase subunit B, brain isoform	ATP6V1B2/ H0UWY1	Intracelllular acidification	autophagic flux	Wang F et al 2019
Endocytosis
Ras-related proteins Rab- 1A, 1B, 6A, 11B, 11A, 7a	RAB1A/ A0A286X8E8, RAB1B/ H0VS12 , Rab6a/ A0A286XDT1, RAB11B/ A0A286X9A2, RAB11A/ A0A286X7V8, RAB7A/ A0A286Y502,	Endocytosis		Martinez O et al 1998
Rab3 GTPase-activating protein catalytic subunit	RAB3GAP1/ H0VCU4	Endocytosis		Martinez O et al 1998
Rab GTPase-binding effector protein 1	RABEP1/ H0V1E5,	Endocytosis		Martinez O et al 1998120
AP-2 complex subunit mu	AP2M1/ H0VLH9	Endocytosis	Developmental and Epileptic Encephalopathy	Helbig I et al 2019
AP-2 complex subunit beta	AP2B1/ A0A286XBQ1	Endocytosis		Sjödin S et al 2019
Caveolin -1	CAV1/ Q07E12	Endocytosis	Pulmonary arterial hypertension	Scheidel N. et al 2018
				Austin ED. Et al 2012
Heat shock protein HSP 90-alpha	HSP90AA1/ H0UXJ8	Clathrin dependent endo-lysosomal pathway		Macri C at al 2015
Heat shock cognate 71 kDa protein	HSPA8/ H0V2J1	Chaperone-mediated autophagy		Orenstein SJ. Et al 2010
				Rudenok, M. M. et al 2019
Clathrin light chain A	CLTA/ A0A286XQF8	Clathrin-mediated endocytosis		Anderson RH et al 2018
Clathrin heavy chain 1	CLTC/ A0A286X7P2	Clathrin-mediated endocytosis		Chang CC et al 2014
Transferrin receptor protein 1	TFRC/ H0VQ12	Endosomal sorting proteins		Chen C et al 2013
Optineurin	OPTN/ H0VAE0	Endocytic trafficking from early to late endosomes	Adult-onset primary open-angle glaucoma	Vaibhava V. et al 2012
				Rezaie T 2002
Beta-arrestin-1	ARRB1/ A0A286XT09	Clathrin endocytic pathway		Bhattacharyya S et al 2011
Cdc42-interacting protein 4	TRIP10/ H0VRG7	Endocytic vesicles formation/Lysosomal		Erasmus JC et al 2016
Transport regulators and trafficking pathway mediators
Endosome-associated protein p162/ Early endosome antigen 1	EEA1/ H0VR73	Transport regulators and retrograde trafficking mediators		Itoh, T. & Takenawa, T et al 2002
EH domain-containing proteins 2 and 4	EHD2/ H0W104, EHD4/ H0VT72	Transport regulators and retrograde trafficking mediators		Zhang, J. et al 2012
AP-2 complex subunit alpha-1	AP2A1/ A0A286XJ44	key regulator in the endosomal/lysosomal protein sorting pathway		Nakatsu, F. & Ohno, H. et al 2003
Ankyrin-3	ANK3/ A0A286X9J0	Lysosomes/late endosomal pathway		Hoock TC et al 1997
Prolow-density lipoprotein receptor-related protein 1/ LDL receptor related protein 1	LRP1/ A0A286XIH8	1.Cholesterol metabolism		Actis Dato, V. et al. 2020
		2. endocytosis pathway
Apolipoprotein E	APOE/ H0V9M0	1.Cholesterol metabolism		Bilousova, T. et al 2019
		2. endocytosis pathway
T-complex protein 1 subunit beta/ Chaperonin containing TCP1 subunit 2	CCT2/ A0A286XZI0	Molecular chaperon in Apoptosis		Wang Q et al 2019
Vacuolar protein sorting-associated proteins Vps4A, Vps26, Vps28, Vps29, Vps35	Vps4A/H0VQZ5, Vps26/ A0A286XUV0, Vps28/ H0V681, Vps29/ A0A286XC75, VPS35/ A0A286XSU9	Endosomal cargo protein	Parkinsons disease	Kostelansky et al 2006, Hamdan et al 2014, Nguyen et al 2019, Ye et al 2020
Peroxiredoxin-6	PRDX6/ A0A286Y2Y5	Thiol-specific peroxidase		Kook S. et al 2016
Glycogenin-1	GYG1/ H0UWB0	Glycogen metabolism	Glycogen storage disease XV/ Skeletal myopathy or cardiomyopathy.	Hedberg-Oldfors C et al. 2019
Ca2+ sensors and transporters
Dysferlin	DYSF/ A0A286XJT8	calcium ion sensor/ Ca(2+)-dependent, vesicle-mediated membrane repair	Limb-girdle muscular dystrophy type 2B	Liu, J. et al 1998
Ankyrin-2	ANK2/ A0A286XYD0	Membrane stabilization of ion transporters	Cardiac arrhythmias in inherited long-QT syndrome	Mohler PJ et al 2003
Sodium/potassium-transporting ATPase subunit alpha-1	Atp1a1/ A0A286XK64	Endocrine and other factor-regulated Ca2+ reabsorption pathway		Bilousova, T. et al 2019
Annexin-A1	ANXA1/ H0VRE3	Calcium-binding/associated proteins		Dera AA et al 2019
Annexin-2	ANXA2/ H0V7P8	calcium binding		De Seranno et al 2006
Annexin-6	ANXA6/ A0A286XBC0	calcium binding to late endosomes		de Diego, I. et al 2002
Dysfunctional lysosomal proteins and related diseases
Lysosomal Pro-X carboxypeptidase	PRCP/ A0A286XWA1	Lysosomal peptidase	Cardiovascular diseases	Gittleman HR et al 2016
Clusterin	Clu/ H0VVP2	Lysosome- proteasome functional aspects	1.mucopolysaccharidosis-related to arterial disease	Khalid O. et al. 2016
			2. myocardial infarction
Glycogen phosphorylase, brain form/ Alpha-1,4 glucan phosphorylase	PYGB/ H0WCW9	Regulate glycogen mobilization	Fabry disease	Doykov, I. D. et al 2020
Lysosomal alpha-mannosidase	MAN2B1/ A0A0C3SFZ0	Cleave alpha-mannosidic linkages	Alpha mannosidosis	Zielonka, M et al 2019
Cathepsin B	CTSB/ H0VDW9	Endo-lysosomal thiol protease	Lipolysis dysfunction	Mizunoe Y et al 2020
Cathepsin C	CTSC/ H0VRZ6	Hydrolase/ intracellular protein degradation	Hypertension	Gu et al 2017
Cathepsin D	CTSD/ H0VCH6	Acid protease/ intracellular protein degradation	ceroid lipofuscinosis/ Batten disease	Cárcel-Trullols J et al 2017
Cathepsin Z	CTSZ/ H0W265	Hydrolase		Li J. et al 2020
Lysosomal alpha-glucosidase	GAA/ H0V6Y7	Lysosomal enzyme	Pompe disease	Salabarria, S. M. et al. 2020
Glucocerebrosidase	GBA/H0V090	Gaucher Disease	Gaucher Disease	Hallett et al., 2018
Versican core protein	VCAN/ A0A286X7M1	Glycosaminoglycan metabolism	vitreoretinopathy	Tang P.H. et al 2019
Mimecan/ Osteoglycin	OGN/ A0A286Y5R4	Proteoglycans	Degenerative mitral valve disease /Cardiac remodelling	Tan HT et al 2015
Decorin	DCN/ B5APS7	Proteoglycans	1.cardiac fibrosis or fibrotic stiffness	Määttä, A., Järveläinen et al 1994
			2. Aspartylglucosaminuria
Lumican	LUM/ A0A286XVU9	Cellular structural constituent	cardiac fibrosis	Mohammadzadeh N et al 2020
Ceruloplasmin	CP/ H0VMS1	Endocytic transporter and ion binding	Aceruloplasminemia/ Niemann-Pick disease type C	Levi S et al 2014
				Hung.Y.H et al 2014
