# Supplementary material for: A modified density gradient proteomic-based method to analyze endolysosomal proteins in cardiac tissue
Source: iScience. 2021 Aug 4;24(9):102949. doi: 10.1016/j.isci.2021.102949 (PMC8384914; doi:10.1016/j.isci.2021.102949)
Supplement: Data S4. TL proteins for panther analysis, related to Figure 3 [file mmc6.xlsx]

## Sheet: Sheet0
yourlist:M20210115216DA2B77BFBD2E6699CA9B6D1C41EB20C8D54M	Entry	Entry name	Status	Protein names	Gene names	Organism	Length
CYB5A	J3KNC7	J3KNC7_HUMAN	unreviewed	Cytochrome b5	CYB5A	Homo sapiens (Human)	60
CYB5A	P00167	CYB5_HUMAN	reviewed	Cytochrome b5 (Microsomal cytochrome b5 type A) (MCB5)	CYB5A CYB5	Homo sapiens (Human)	134
NPLOC4	A0A024R8R4	A0A024R8R4_HUMAN	unreviewed	Nuclear protein localization 4 homolog (S. cerevisiae), isoform CRA_a	NPLOC4 hCG_1811524	Homo sapiens (Human)	608
NPLOC4	A0A0D9SFI9	A0A0D9SFI9_HUMAN	unreviewed	Nuclear protein localization protein 4 homolog	NPLOC4	Homo sapiens (Human)	134
NPLOC4	I3L0W3	I3L0W3_HUMAN	unreviewed	Nuclear protein localization protein 4 homolog (Fragment)	NPLOC4	Homo sapiens (Human)	172
NPLOC4	I3L281	I3L281_HUMAN	unreviewed	Nuclear protein localization protein 4 homolog (Fragment)	NPLOC4	Homo sapiens (Human)	145
NPLOC4	I3L283	I3L283_HUMAN	unreviewed	Nuclear protein localization protein 4 homolog (Fragment)	NPLOC4	Homo sapiens (Human)	110
NPLOC4	I3L3I1	I3L3I1_HUMAN	unreviewed	Nuclear protein localization protein 4 homolog (Fragment)	NPLOC4	Homo sapiens (Human)	182
NPLOC4	I3L4S2	I3L4S2_HUMAN	unreviewed	Nuclear protein localization protein 4 homolog (Fragment)	NPLOC4	Homo sapiens (Human)	58
NPLOC4	I3L4U9	I3L4U9_HUMAN	unreviewed	Nuclear protein localization protein 4 homolog	NPLOC4	Homo sapiens (Human)	135
NPLOC4	K7EJN1	K7EJN1_HUMAN	unreviewed	Nuclear protein localization protein 4 homolog	NPLOC4	Homo sapiens (Human)	56
NPLOC4	Q8TAT6	NPL4_HUMAN	reviewed	Nuclear protein localization protein 4 homolog (Protein NPL4)	NPLOC4 KIAA1499 NPL4	Homo sapiens (Human)	608
PRMT1	A0A3Q8AIR8	A0A3Q8AIR8_HUMAN	unreviewed	Protein arginine N-methyltransferase 1 transcript variant 11	PRMT1 ANM1 HCP1 HRMT1L2 IR1B4	Homo sapiens (Human)	280
PRMT1	A0A3Q8AIS2	A0A3Q8AIS2_HUMAN	unreviewed	Protein arginine N-methyltransferase 1 transcript variant 12	PRMT1 ANM1 HCP1 HRMT1L2 IR1B4	Homo sapiens (Human)	250
PRMT1	A0A3Q8AIS5	A0A3Q8AIS5_HUMAN	unreviewed	Protein arginine N-methyltransferase 1 transcript variant 35	PRMT1 ANM1 HCP1 HRMT1L2 IR1B4	Homo sapiens (Human)	185
PRMT1	A0A3Q8AIS8	A0A3Q8AIS8_HUMAN	unreviewed	Protein arginine N-methyltransferase 1 transcript variant 34	PRMT1 ANM1 HCP1 HRMT1L2 IR1B4	Homo sapiens (Human)	194
PRMT1	A0A3Q8AM22	A0A3Q8AM22_HUMAN	unreviewed	Protein arginine N-methyltransferase 1 transcript variant 17	PRMT1 ANM1 HCP1 HRMT1L2 IR1B4	Homo sapiens (Human)	212
PRMT1	A0A3Q8AM27	A0A3Q8AM27_HUMAN	unreviewed	Protein arginine N-methyltransferase 1 transcript variant 40	PRMT1 ANM1 HCP1 HRMT1L2 IR1B4	Homo sapiens (Human)	319
PRMT1	A0A3Q8APW9	A0A3Q8APW9_HUMAN	unreviewed	Protein arginine N-methyltransferase 1 transcript variant 7	PRMT1 ANM1 HCP1 HRMT1L2 IR1B4	Homo sapiens (Human)	319
PRMT1	A0A3Q8APX7	A0A3Q8APX7_HUMAN	unreviewed	Protein arginine N-methyltransferase 1 transcript variant 28	PRMT1 ANM1 HCP1 HRMT1L2 IR1B4	Homo sapiens (Human)	262
PRMT1	A0A3Q8APY3	A0A3Q8APY3_HUMAN	unreviewed	Protein arginine N-methyltransferase 1 transcript variant 47	PRMT1 ANM1 HCP1 HRMT1L2 IR1B4	Homo sapiens (Human)	228
PRMT1	A0A3Q8ATF5	A0A3Q8ATF5_HUMAN	unreviewed	Protein arginine N-methyltransferase 1 transcript variant 24	PRMT1 ANM1 HCP1 HRMT1L2 IR1B4	Homo sapiens (Human)	301
PRMT1	A0A3Q8ATG4	A0A3Q8ATG4_HUMAN	unreviewed	Protein arginine N-methyltransferase 1 transcript variant 45	PRMT1 ANM1 HCP1 HRMT1L2 IR1B4	Homo sapiens (Human)	182
PRMT1	A0A3Q8AX88	A0A3Q8AX88_HUMAN	unreviewed	Protein arginine N-methyltransferase 1 transcript variant 16	PRMT1 ANM1 HCP1 HRMT1L2 IR1B4	Homo sapiens (Human)	234
PRMT1	A0A3Q8AX95	A0A3Q8AX95_HUMAN	unreviewed	Protein arginine N-methyltransferase 1 transcript variant 37	PRMT1 ANM1 HCP1 HRMT1L2 IR1B4	Homo sapiens (Human)	159
PRMT1	A0A3Q8B022	A0A3Q8B022_HUMAN	unreviewed	Protein arginine N-methyltransferase 1 transcript variant 6	PRMT1 ANM1 HCP1 HRMT1L2 IR1B4	Homo sapiens (Human)	349
PRMT1	A0A3Q8B027	A0A3Q8B027_HUMAN	unreviewed	Protein arginine N-methyltransferase 1 transcript variant 26	PRMT1 ANM1 HCP1 HRMT1L2 IR1B4	Homo sapiens (Human)	276
PRMT1	A0A3Q8B032	A0A3Q8B032_HUMAN	unreviewed	Protein arginine N-methyltransferase 1 transcript variant 46	PRMT1 ANM1 HCP1 HRMT1L2 IR1B4	Homo sapiens (Human)	125
PRMT1	A0A3Q8B4M4	A0A3Q8B4M4_HUMAN	unreviewed	Protein arginine N-methyltransferase 1 transcript variant 10	PRMT1 ANM1 HCP1 HRMT1L2 IR1B4	Homo sapiens (Human)	280
PRMT1	A0A3Q8B4N0	A0A3Q8B4N0_HUMAN	unreviewed	Protein arginine N-methyltransferase 1 transcript variant 31	PRMT1 ANM1 HCP1 HRMT1L2 IR1B4	Homo sapiens (Human)	188
PRMT1	A0A3Q8B9M1	A0A3Q8B9M1_HUMAN	unreviewed	Protein arginine N-methyltransferase 1 transcript variant 18	PRMT1 ANM1 HCP1 HRMT1L2 IR1B4	Homo sapiens (Human)	203
PRMT1	A0A3Q8B9M7	A0A3Q8B9M7_HUMAN	unreviewed	Protein arginine N-methyltransferase 1 transcript variant 44	PRMT1 ANM1 HCP1 HRMT1L2 IR1B4	Homo sapiens (Human)	212
PRMT1	A0A3Q8BCI7	A0A3Q8BCI7_HUMAN	unreviewed	Protein arginine N-methyltransferase 1 transcript variant 9	PRMT1 ANM1 HCP1 HRMT1L2 IR1B4	Homo sapiens (Human)	294
PRMT1	A0A3Q8BCJ2	A0A3Q8BCJ2_HUMAN	unreviewed	Protein arginine N-methyltransferase 1 transcript variant 29	PRMT1 ANM1 HCP1 HRMT1L2 IR1B4	Homo sapiens (Human)	232
PRMT1	A0A3S6H758	A0A3S6H758_HUMAN	unreviewed	Protein arginine N-methyltransferase 1 transcript variant 14	PRMT1 ANM1 HCP1 HRMT1L2 IR1B4	Homo sapiens (Human)	206
PRMT1	A0A3S6H761	A0A3S6H761_HUMAN	unreviewed	Protein arginine N-methyltransferase 1 transcript variant 19	PRMT1 ANM1 HCP1 HRMT1L2 IR1B4	Homo sapiens (Human)	182
PRMT1	A0A3S6H765	A0A3S6H765_HUMAN	unreviewed	Protein arginine N-methyltransferase 1 transcript variant 32	PRMT1 ANM1 HCP1 HRMT1L2 IR1B4	Homo sapiens (Human)	210
PRMT1	A0A3S6H767	A0A3S6H767_HUMAN	unreviewed	Protein arginine N-methyltransferase 1 transcript variant 36	PRMT1 ANM1 HCP1 HRMT1L2 IR1B4	Homo sapiens (Human)	164
PRMT1	A0A3S6H7E4	A0A3S6H7E4_HUMAN	unreviewed	Protein arginine N-methyltransferase 1 transcript variant 21	PRMT1 ANM1 HCP1 HRMT1L2 IR1B4	Homo sapiens (Human)	159
PRMT1	A0A3S6H7E9	A0A3S6H7E9_HUMAN	unreviewed	Protein arginine N-methyltransferase 1 transcript variant 39	PRMT1 ANM1 HCP1 HRMT1L2 IR1B4	Homo sapiens (Human)	349
PRMT1	A0A3S6H7G3	A0A3S6H7G3_HUMAN	unreviewed	Protein arginine N-methyltransferase 1 transcript variant 23	PRMT1 ANM1 HCP1 HRMT1L2 IR1B4	Homo sapiens (Human)	331
PRMT1	A0A3S6H7K8	A0A3S6H7K8_HUMAN	unreviewed	Protein arginine N-methyltransferase 1 transcript variant 42	PRMT1 ANM1 HCP1 HRMT1L2 IR1B4	Homo sapiens (Human)	242
PRMT1	A0A3S6H7W7	A0A3S6H7W7_HUMAN	unreviewed	Protein arginine N-methyltransferase 1 transcript variant 13	PRMT1 ANM1 HCP1 HRMT1L2 IR1B4	Homo sapiens (Human)	264
PRMT1	A0A3S6H7X4	A0A3S6H7X4_HUMAN	unreviewed	Protein arginine N-methyltransferase 1 transcript variant 5	PRMT1 ANM1 HCP1 HRMT1L2 IR1B4	Homo sapiens (Human)	401
PRMT1	A0A3S6H7X9	A0A3S6H7X9_HUMAN	unreviewed	Protein arginine N-methyltransferase 1 transcript variant 30	PRMT1 ANM1 HCP1 HRMT1L2 IR1B4	Homo sapiens (Human)	246
PRMT1	A0A3S6H7Y4	A0A3S6H7Y4_HUMAN	unreviewed	Protein arginine N-methyltransferase 1 transcript variant 25	PRMT1 ANM1 HCP1 HRMT1L2 IR1B4	Homo sapiens (Human)	306
PRMT1	A0A3S6H7Y8	A0A3S6H7Y8_HUMAN	unreviewed	Protein arginine N-methyltransferase 1 transcript variant 49	PRMT1 ANM1 HCP1 HRMT1L2 IR1B4	Homo sapiens (Human)	107
PRMT1	A0A3S6H7Z6	A0A3S6H7Z6_HUMAN	unreviewed	Protein arginine N-methyltransferase 1 transcript variant 43	PRMT1 ANM1 HCP1 HRMT1L2 IR1B4	Homo sapiens (Human)	228
PRMT1	A0A3S6H812	A0A3S6H812_HUMAN	unreviewed	Protein arginine N-methyltransferase 1 transcript variant 22	PRMT1 ANM1 HCP1 HRMT1L2 IR1B4	Homo sapiens (Human)	383
PRMT1	A0A3S6H824	A0A3S6H824_HUMAN	unreviewed	Protein arginine N-methyltransferase 1 transcript variant 41	PRMT1 ANM1 HCP1 HRMT1L2 IR1B4	Homo sapiens (Human)	272
PRMT1	A0A3S6H8A6	A0A3S6H8A6_HUMAN	unreviewed	Protein arginine N-methyltransferase 1 transcript variant 15	PRMT1 ANM1 HCP1 HRMT1L2 IR1B4	Homo sapiens (Human)	228
PRMT1	A0A3S6H8B5	A0A3S6H8B5_HUMAN	unreviewed	Protein arginine N-methyltransferase 1 transcript variant 33	PRMT1 ANM1 HCP1 HRMT1L2 IR1B4	Homo sapiens (Human)	216
PRMT1	A0A3S6H8V5	A0A3S6H8V5_HUMAN	unreviewed	Protein arginine N-methyltransferase 1 transcript variant 20	PRMT1 ANM1 HCP1 HRMT1L2 IR1B4	Homo sapiens (Human)	177
PRMT1	A0A3S6H8W3	A0A3S6H8W3_HUMAN	unreviewed	Protein arginine N-methyltransferase 1 transcript variant 38	PRMT1 ANM1 HCP1 HRMT1L2 IR1B4	Homo sapiens (Human)	141
PRMT1	A0A3S6H942	A0A3S6H942_HUMAN	unreviewed	Protein arginine N-methyltransferase 1 transcript variant 8	PRMT1 ANM1 HCP1 HRMT1L2 IR1B4	Homo sapiens (Human)	324
PRMT1	A0A3S6H950	A0A3S6H950_HUMAN	unreviewed	Protein arginine N-methyltransferase 1 transcript variant 27	PRMT1 ANM1 HCP1 HRMT1L2 IR1B4	Homo sapiens (Human)	262
PRMT1	A0A3S6H960	A0A3S6H960_HUMAN	unreviewed	Protein arginine N-methyltransferase 1 transcript variant 48	PRMT1 ANM1 HCP1 HRMT1L2 IR1B4	Homo sapiens (Human)	198
PRMT1	E9PIE2	E9PIE2_HUMAN	unreviewed	Protein arginine N-methyltransferase 1	PRMT1	Homo sapiens (Human)	54
PRMT1	E9PIX6	E9PIX6_HUMAN	unreviewed	Protein arginine N-methyltransferase 1 (Fragment)	PRMT1	Homo sapiens (Human)	207
PRMT1	E9PKG1	E9PKG1_HUMAN	unreviewed	Protein arginine N-methyltransferase 1	PRMT1	Homo sapiens (Human)	325
PRMT1	E9PMW9	E9PMW9_HUMAN	unreviewed	Protein arginine N-methyltransferase 1 (Fragment)	PRMT1	Homo sapiens (Human)	110
PRMT1	E9PMZ2	E9PMZ2_HUMAN	unreviewed	Protein arginine N-methyltransferase 1 (Fragment)	PRMT1	Homo sapiens (Human)	63
PRMT1	E9PNR9	E9PNR9_HUMAN	unreviewed	Protein arginine N-methyltransferase 1 (Fragment)	PRMT1	Homo sapiens (Human)	160
PRMT1	E9PQ98	E9PQ98_HUMAN	unreviewed	Protein arginine N-methyltransferase 1 (Fragment)	PRMT1	Homo sapiens (Human)	205
PRMT1	H0YDE4	H0YDE4_HUMAN	unreviewed	Protein arginine N-methyltransferase 1 (Fragment)	PRMT1	Homo sapiens (Human)	238
PRMT1	Q99873	ANM1_HUMAN	reviewed	Protein arginine N-methyltransferase 1 (EC 2.1.1.319) (Histone-arginine N-methyltransferase PRMT1) (Interferon receptor 1-bound protein 4)	PRMT1 HMT2 HRMT1L2 IR1B4	Homo sapiens (Human)	371
SGCE	A0A0S2Z4P5	A0A0S2Z4P5_HUMAN	unreviewed	Epsilon-sarcoglycan (Fragment)	SGCE	Homo sapiens (Human)	437
SGCE	A0A2R8Y2R1	A0A2R8Y2R1_HUMAN	unreviewed	Epsilon-sarcoglycan (Fragment)	SGCE	Homo sapiens (Human)	450
SGCE	A0A2R8Y416	A0A2R8Y416_HUMAN	unreviewed	Epsilon-sarcoglycan (Fragment)	SGCE	Homo sapiens (Human)	420
SGCE	A0A2R8Y448	A0A2R8Y448_HUMAN	unreviewed	Epsilon-sarcoglycan	SGCE	Homo sapiens (Human)	387
SGCE	A0A2R8Y4E3	A0A2R8Y4E3_HUMAN	unreviewed	Epsilon-sarcoglycan	SGCE	Homo sapiens (Human)	454
SGCE	A0A2R8Y4P8	A0A2R8Y4P8_HUMAN	unreviewed	Epsilon-sarcoglycan	SGCE	Homo sapiens (Human)	464
SGCE	A0A2R8Y4X1	A0A2R8Y4X1_HUMAN	unreviewed	Epsilon-sarcoglycan	SGCE	Homo sapiens (Human)	454
SGCE	A0A2R8Y504	A0A2R8Y504_HUMAN	unreviewed	Epsilon-sarcoglycan	SGCE	Homo sapiens (Human)	500
SGCE	A0A2R8Y5F3	A0A2R8Y5F3_HUMAN	unreviewed	Epsilon-sarcoglycan (Fragment)	SGCE	Homo sapiens (Human)	82
SGCE	A0A2R8Y5H7	A0A2R8Y5H7_HUMAN	unreviewed	Epsilon-sarcoglycan (Fragment)	SGCE	Homo sapiens (Human)	402
SGCE	A0A2R8Y5J3	A0A2R8Y5J3_HUMAN	unreviewed	Epsilon-sarcoglycan	SGCE	Homo sapiens (Human)	464
SGCE	A0A2R8Y5J6	A0A2R8Y5J6_HUMAN	unreviewed	Epsilon-sarcoglycan (Fragment)	SGCE	Homo sapiens (Human)	481
SGCE	A0A2R8Y5L4	A0A2R8Y5L4_HUMAN	unreviewed	Epsilon-sarcoglycan (Fragment)	SGCE	Homo sapiens (Human)	161
SGCE	A0A2R8Y5M2	A0A2R8Y5M2_HUMAN	unreviewed	Epsilon-sarcoglycan	SGCE	Homo sapiens (Human)	487
SGCE	A0A2R8Y5P8	A0A2R8Y5P8_HUMAN	unreviewed	Epsilon-sarcoglycan (Fragment)	SGCE	Homo sapiens (Human)	447
SGCE	A0A2R8Y5Q3	A0A2R8Y5Q3_HUMAN	unreviewed	Epsilon-sarcoglycan (Fragment)	SGCE	Homo sapiens (Human)	453
SGCE	A0A2R8Y5R7	A0A2R8Y5R7_HUMAN	unreviewed	Epsilon-sarcoglycan	SGCE	Homo sapiens (Human)	485
SGCE	A0A2R8Y5X0	A0A2R8Y5X0_HUMAN	unreviewed	Epsilon-sarcoglycan (Fragment)	SGCE	Homo sapiens (Human)	482
SGCE	A0A2R8Y5X5	A0A2R8Y5X5_HUMAN	unreviewed	Epsilon-sarcoglycan	SGCE	Homo sapiens (Human)	460
SGCE	A0A2R8Y621	A0A2R8Y621_HUMAN	unreviewed	Epsilon-sarcoglycan	SGCE	Homo sapiens (Human)	446
SGCE	A0A2R8Y628	A0A2R8Y628_HUMAN	unreviewed	Epsilon-sarcoglycan	SGCE	Homo sapiens (Human)	426
SGCE	A0A2R8Y638	A0A2R8Y638_HUMAN	unreviewed	Epsilon-sarcoglycan	SGCE	Homo sapiens (Human)	482
SGCE	A0A2R8Y652	A0A2R8Y652_HUMAN	unreviewed	Epsilon-sarcoglycan	SGCE	Homo sapiens (Human)	476
SGCE	A0A2R8Y696	A0A2R8Y696_HUMAN	unreviewed	Epsilon-sarcoglycan (Fragment)	SGCE	Homo sapiens (Human)	173
SGCE	A0A2R8Y6D4	A0A2R8Y6D4_HUMAN	unreviewed	Epsilon-sarcoglycan (Fragment)	SGCE	Homo sapiens (Human)	388
SGCE	A0A2R8Y6G8	A0A2R8Y6G8_HUMAN	unreviewed	Epsilon-sarcoglycan	SGCE	Homo sapiens (Human)	370
SGCE	A0A2R8Y6I4	A0A2R8Y6I4_HUMAN	unreviewed	Epsilon-sarcoglycan	SGCE	Homo sapiens (Human)	43
SGCE	A0A2R8Y6S4	A0A2R8Y6S4_HUMAN	unreviewed	Epsilon-sarcoglycan (Fragment)	SGCE	Homo sapiens (Human)	309
SGCE	A0A2R8Y6U6	A0A2R8Y6U6_HUMAN	unreviewed	Epsilon-sarcoglycan	SGCE	Homo sapiens (Human)	455
SGCE	A0A2R8Y6V3	A0A2R8Y6V3_HUMAN	unreviewed	Epsilon-sarcoglycan	SGCE	Homo sapiens (Human)	429
SGCE	A0A2R8Y6Y5	A0A2R8Y6Y5_HUMAN	unreviewed	Epsilon-sarcoglycan (Fragment)	SGCE	Homo sapiens (Human)	324
SGCE	A0A2R8Y6Z8	A0A2R8Y6Z8_HUMAN	unreviewed	Epsilon-sarcoglycan (Fragment)	SGCE	Homo sapiens (Human)	14
SGCE	A0A2R8Y7J1	A0A2R8Y7J1_HUMAN	unreviewed	Epsilon-sarcoglycan	SGCE	Homo sapiens (Human)	450
SGCE	A0A2R8Y7M6	A0A2R8Y7M6_HUMAN	unreviewed	Epsilon-sarcoglycan	SGCE	Homo sapiens (Human)	161
SGCE	A0A2R8Y7Q5	A0A2R8Y7Q5_HUMAN	unreviewed	Epsilon-sarcoglycan	SGCE	Homo sapiens (Human)	360
SGCE	A0A2R8Y821	A0A2R8Y821_HUMAN	unreviewed	Epsilon-sarcoglycan	SGCE	Homo sapiens (Human)	418
SGCE	A0A2R8Y831	A0A2R8Y831_HUMAN	unreviewed	Epsilon-sarcoglycan (Fragment)	SGCE	Homo sapiens (Human)	43
SGCE	A0A2R8YCT2	A0A2R8YCT2_HUMAN	unreviewed	Epsilon-sarcoglycan (Fragment)	SGCE	Homo sapiens (Human)	197
SGCE	A0A2R8YD68	A0A2R8YD68_HUMAN	unreviewed	Epsilon-sarcoglycan	SGCE	Homo sapiens (Human)	473
SGCE	A0A2R8YDK8	A0A2R8YDK8_HUMAN	unreviewed	Epsilon-sarcoglycan (Fragment)	SGCE	Homo sapiens (Human)	38
SGCE	A0A2R8YDZ5	A0A2R8YDZ5_HUMAN	unreviewed	Epsilon-sarcoglycan (Fragment)	SGCE	Homo sapiens (Human)	105
SGCE	A0A2R8YE16	A0A2R8YE16_HUMAN	unreviewed	Epsilon-sarcoglycan	SGCE	Homo sapiens (Human)	409
SGCE	A0A2R8YE48	A0A2R8YE48_HUMAN	unreviewed	Epsilon-sarcoglycan	SGCE	Homo sapiens (Human)	489
SGCE	A0A2R8YE99	A0A2R8YE99_HUMAN	unreviewed	Epsilon-sarcoglycan	SGCE	Homo sapiens (Human)	410
SGCE	A0A2R8YEY2	A0A2R8YEY2_HUMAN	unreviewed	Epsilon-sarcoglycan	SGCE	Homo sapiens (Human)	478
SGCE	A0A2R8YFA5	A0A2R8YFA5_HUMAN	unreviewed	Epsilon-sarcoglycan	SGCE	Homo sapiens (Human)	491
SGCE	A0A2R8YGQ3	A0A2R8YGQ3_HUMAN	unreviewed	Epsilon-sarcoglycan	SGCE	Homo sapiens (Human)	473
SGCE	A0A2R8YGV6	A0A2R8YGV6_HUMAN	unreviewed	Epsilon-sarcoglycan	SGCE	Homo sapiens (Human)	45
SGCE	A0A2R8YH48	A0A2R8YH48_HUMAN	unreviewed	Epsilon-sarcoglycan	SGCE	Homo sapiens (Human)	62
SGCE	A0A2R8YH84	A0A2R8YH84_HUMAN	unreviewed	Epsilon-sarcoglycan	SGCE	Homo sapiens (Human)	458
SGCE	A0A2U3TZN7	A0A2U3TZN7_HUMAN	unreviewed	Epsilon-sarcoglycan	SGCE	Homo sapiens (Human)	444
SGCE	B7Z2R4	B7Z2R4_HUMAN	unreviewed	Epsilon-sarcoglycan	SGCE	Homo sapiens (Human)	471
SGCE	C9J4J9	C9J4J9_HUMAN	unreviewed	Epsilon-sarcoglycan	SGCE	Homo sapiens (Human)	60
SGCE	C9JR67	C9JR67_HUMAN	unreviewed	Epsilon-sarcoglycan	SGCE	Homo sapiens (Human)	428
SGCE	E9PEH6	E9PEH6_HUMAN	unreviewed	Epsilon-sarcoglycan	SGCE	Homo sapiens (Human)	396
SGCE	H0YC75	H0YC75_HUMAN	unreviewed	Epsilon-sarcoglycan (Fragment)	SGCE	Homo sapiens (Human)	41
SGCE	O43556	SGCE_HUMAN	reviewed	Epsilon-sarcoglycan (Epsilon-SG)	SGCE ESG UNQ433/PRO840	Homo sapiens (Human)	437
ANXA6	A0A0S2Z2Z6	A0A0S2Z2Z6_HUMAN	unreviewed	Annexin (Fragment)	ANXA6	Homo sapiens (Human)	673
ANXA6	A0A0S2Z301	A0A0S2Z301_HUMAN	unreviewed	Annexin	ANXA6	Homo sapiens (Human)	232
ANXA6	A0A0S2Z377	A0A0S2Z377_HUMAN	unreviewed	Annexin (Fragment)	ANXA6 hCG_39152	Homo sapiens (Human)	667
ANXA6	E5RFF0	E5RFF0_HUMAN	unreviewed	Annexin A6 (Fragment)	ANXA6	Homo sapiens (Human)	156
ANXA6	E5RI05	E5RI05_HUMAN	unreviewed	Annexin	ANXA6	Homo sapiens (Human)	129
ANXA6	E5RIU8	E5RIU8_HUMAN	unreviewed	Annexin A6	ANXA6	Homo sapiens (Human)	95
ANXA6	E5RJF5	E5RJF5_HUMAN	unreviewed	Annexin (Fragment)	ANXA6	Homo sapiens (Human)	129
ANXA6	E5RJR0	E5RJR0_HUMAN	unreviewed	Annexin (Fragment)	ANXA6	Homo sapiens (Human)	110
ANXA6	E5RK63	E5RK63_HUMAN	unreviewed	Annexin (Fragment)	ANXA6	Homo sapiens (Human)	150
ANXA6	E5RK69	E5RK69_HUMAN	unreviewed	Annexin	ANXA6	Homo sapiens (Human)	460
ANXA6	E7EMC6	E7EMC6_HUMAN	unreviewed	Annexin	ANXA6	Homo sapiens (Human)	330
ANXA6	H0YC77	H0YC77_HUMAN	unreviewed	Annexin (Fragment)	ANXA6	Homo sapiens (Human)	91
ANXA6	P08133	ANXA6_HUMAN	reviewed	Annexin A6 (67 kDa calelectrin) (Annexin VI) (Annexin-6) (Calphobindin-II) (CPB-II) (Chromobindin-20) (Lipocortin VI) (Protein III) (p68) (p70)	ANXA6 ANX6	Homo sapiens (Human)	673
PUF60	A0A0J9YVP6	A0A0J9YVP6_HUMAN	unreviewed	60 kDa poly(U)-binding-splicing factor (Poly(U)-binding-splicing factor PUF60) (Fragment)	PUF60	Homo sapiens (Human)	534
PUF60	A0A0J9YVR6	A0A0J9YVR6_HUMAN	unreviewed	60 kDa poly(U)-binding-splicing factor (Poly(U)-binding-splicing factor PUF60) (Fragment)	PUF60	Homo sapiens (Human)	314
PUF60	A0A0J9YWM1	A0A0J9YWM1_HUMAN	unreviewed	60 kDa poly(U)-binding-splicing factor (Poly(U)-binding-splicing factor PUF60) (Fragment)	PUF60	Homo sapiens (Human)	329
PUF60	A0A0J9YXJ8	A0A0J9YXJ8_HUMAN	unreviewed	60 kDa poly(U)-binding-splicing factor (Poly(U)-binding-splicing factor PUF60) (Fragment)	PUF60	Homo sapiens (Human)	522
PUF60	A0A0J9YXX5	A0A0J9YXX5_HUMAN	unreviewed	60 kDa poly(U)-binding-splicing factor (Poly(U)-binding-splicing factor PUF60) (Fragment)	PUF60	Homo sapiens (Human)	551
PUF60	A0A0J9YYL3	A0A0J9YYL3_HUMAN	unreviewed	60 kDa poly(U)-binding-splicing factor (Poly(U)-binding-splicing factor PUF60) (Fragment)	PUF60	Homo sapiens (Human)	505
PUF60	E9PL19	E9PL19_HUMAN	unreviewed	Poly(U)-binding-splicing factor PUF60 (Fragment)	PUF60	Homo sapiens (Human)	228
PUF60	E9PMU7	E9PMU7_HUMAN	unreviewed	Poly(U)-binding-splicing factor PUF60 (Fragment)	PUF60	Homo sapiens (Human)	247
PUF60	E9PN18	E9PN18_HUMAN	unreviewed	Poly(U)-binding-splicing factor PUF60 (Fragment)	PUF60	Homo sapiens (Human)	263
PUF60	E9PQ56	E9PQ56_HUMAN	unreviewed	60 kDa poly(U)-binding-splicing factor (Poly(U)-binding-splicing factor PUF60) (Fragment)	PUF60	Homo sapiens (Human)	322
PUF60	H0YCP8	H0YCP8_HUMAN	unreviewed	Poly(U)-binding-splicing factor PUF60 (Fragment)	PUF60	Homo sapiens (Human)	273
PUF60	H0YEM1	H0YEM1_HUMAN	unreviewed	60 kDa poly(U)-binding-splicing factor (Poly(U)-binding-splicing factor PUF60) (Fragment)	PUF60	Homo sapiens (Human)	336
PUF60	Q9UHX1	PUF60_HUMAN	reviewed	Poly(U)-binding-splicing factor PUF60 (60 kDa poly(U)-binding-splicing factor) (FUSE-binding protein-interacting repressor) (FBP-interacting repressor) (Ro-binding protein 1) (RoBP1) (Siah-binding protein 1) (Siah-BP1)	PUF60 FIR ROBPI SIAHBP1	Homo sapiens (Human)	559
SOD2	F5GXZ9	F5GXZ9_HUMAN	unreviewed	Superoxide dismutase [Mn], mitochondrial	SOD2	Homo sapiens (Human)	141
SOD2	F5GYZ5	F5GYZ5_HUMAN	unreviewed	Superoxide dismutase (EC 1.15.1.1) (Fragment)	SOD2	Homo sapiens (Human)	190
SOD2	F5H3C5	F5H3C5_HUMAN	unreviewed	Superoxide dismutase (EC 1.15.1.1) (Fragment)	SOD2	Homo sapiens (Human)	111
SOD2	F5H4R2	F5H4R2_HUMAN	unreviewed	Superoxide dismutase (EC 1.15.1.1) (Fragment)	SOD2	Homo sapiens (Human)	183
SOD2	G5E9P6	G5E9P6_HUMAN	unreviewed	Superoxide dismutase [Mn], mitochondrial	SOD2 hCG_34035	Homo sapiens (Human)	140
SOD2	G8JLJ2	G8JLJ2_HUMAN	unreviewed	Superoxide dismutase (EC 1.15.1.1) (Fragment)	SOD2	Homo sapiens (Human)	61
SOD2	P04179	SODM_HUMAN	reviewed	Superoxide dismutase [Mn], mitochondrial (EC 1.15.1.1)	SOD2	Homo sapiens (Human)	222
SOD2	Q4ZJI1	Q4ZJI1_HUMAN	unreviewed	Superoxide dismutase (EC 1.15.1.1) (Fragment)	SOD2	Homo sapiens (Human)	212
SOD2	Q6LE88	Q6LE88_HUMAN	unreviewed	Superoxide dismutase [Mn], mitochondrial (Fragment)	SOD2	Homo sapiens (Human)	75
SOD2	Q71UR9	Q71UR9_HUMAN	unreviewed	Manganese superoxide dismutase (EC 1.15.1.1) (Fragment)	SOD2	Homo sapiens (Human)	8
SOD2	Q7Z7M4	Q7Z7M4_HUMAN	unreviewed	Superoxide dismutase (EC 1.15.1.1) (Fragment)	SOD2	Homo sapiens (Human)	213
SOD2	Q7Z7M5	Q7Z7M5_HUMAN	unreviewed	Superoxide dismutase (EC 1.15.1.1) (Fragment)	SOD2	Homo sapiens (Human)	209
SOD2	Q7Z7M6	Q7Z7M6_HUMAN	unreviewed	Superoxide dismutase (EC 1.15.1.1) (Fragment)	SOD2	Homo sapiens (Human)	210
SOD2	Q7Z7M7	Q7Z7M7_HUMAN	unreviewed	Superoxide dismutase (EC 1.15.1.1) (Fragment)	SOD2	Homo sapiens (Human)	213
GPD1	A0A024R138	A0A024R138_HUMAN	unreviewed	Glycerol-3-phosphate dehydrogenase [NAD(+)] (EC 1.1.1.8)	GPD1 hCG_20197	Homo sapiens (Human)	349
GPD1	F8VSE8	F8VSE8_HUMAN	unreviewed	Glycerol-3-phosphate dehydrogenase [NAD(+)], cytoplasmic	GPD1	Homo sapiens (Human)	50
GPD1	P21695	GPDA_HUMAN	reviewed	Glycerol-3-phosphate dehydrogenase [NAD(+)], cytoplasmic (GPD-C) (GPDH-C) (EC 1.1.1.8)	GPD1	Homo sapiens (Human)	349
CAPNS1	A0A075B7C0	A0A075B7C0_HUMAN	unreviewed	Calcium-activated neutral proteinase small subunit (Calcium-dependent protease small subunit) (Calcium-dependent protease small subunit 1) (Calpain regulatory subunit) (Calpain small subunit 1) (Fragment)	CAPNS1	Homo sapiens (Human)	197
CAPNS1	A0A0C4DGQ5	A0A0C4DGQ5_HUMAN	unreviewed	Calcium-activated neutral proteinase small subunit (Calcium-dependent protease small subunit) (Calcium-dependent protease small subunit 1) (Calpain regulatory subunit) (Calpain small subunit 1)	CAPNS1	Homo sapiens (Human)	322
CAPNS1	K7EIV0	K7EIV0_HUMAN	unreviewed	Calcium-activated neutral proteinase small subunit (Calcium-dependent protease small subunit) (Calcium-dependent protease small subunit 1) (Calpain regulatory subunit) (Calpain small subunit 1) (Fragment)	CAPNS1	Homo sapiens (Human)	196
CAPNS1	K7EKD8	K7EKD8_HUMAN	unreviewed	Calcium-activated neutral proteinase small subunit (Calcium-dependent protease small subunit) (Calcium-dependent protease small subunit 1) (Calpain regulatory subunit) (Calpain small subunit 1)	CAPNS1	Homo sapiens (Human)	238
CAPNS1	K7ELJ7	K7ELJ7_HUMAN	unreviewed	Calcium-activated neutral proteinase small subunit (Calcium-dependent protease small subunit) (Calcium-dependent protease small subunit 1) (Calpain regulatory subunit) (Calpain small subunit 1)	CAPNS1	Homo sapiens (Human)	278
CAPNS1	K7EM73	K7EM73_HUMAN	unreviewed	Calcium-activated neutral proteinase small subunit (Calcium-dependent protease small subunit) (Calcium-dependent protease small subunit 1) (Calpain regulatory subunit) (Calpain small subunit 1) (Fragment)	CAPNS1	Homo sapiens (Human)	163
CAPNS1	K7EMQ1	K7EMQ1_HUMAN	unreviewed	Calcium-activated neutral proteinase small subunit (Calcium-dependent protease small subunit) (Calcium-dependent protease small subunit 1) (Calpain regulatory subunit) (Calpain small subunit 1)	CAPNS1	Homo sapiens (Human)	94
CAPNS1	K7ES78	K7ES78_HUMAN	unreviewed	Calpain small subunit 1 (Fragment)	CAPNS1	Homo sapiens (Human)	72
CAPNS1	P04632	CPNS1_HUMAN	reviewed	Calpain small subunit 1 (CSS1) (Calcium-activated neutral proteinase small subunit) (CANP small subunit) (Calcium-dependent protease small subunit) (CDPS) (Calcium-dependent protease small subunit 1) (Calpain regulatory subunit)	CAPNS1 CAPN4 CAPNS	Homo sapiens (Human)	268
CAPNS1	S4R3F9	S4R3F9_HUMAN	unreviewed	Calpain small subunit 1 (Fragment)	CAPNS1	Homo sapiens (Human)	54
CAPNS1	U3KPR7	U3KPR7_HUMAN	unreviewed	Calpain small subunit 1 (Fragment)	CAPNS1	Homo sapiens (Human)	100
CAPNS1	U3KQE2	U3KQE2_HUMAN	unreviewed	Calcium-activated neutral proteinase small subunit (Calcium-dependent protease small subunit) (Calcium-dependent protease small subunit 1) (Calpain regulatory subunit) (Calpain small subunit 1) (Fragment)	CAPNS1	Homo sapiens (Human)	161
PDK1	C9IYB4	C9IYB4_HUMAN	unreviewed	Protein-serine/threonine kinase (EC 2.7.11.-) (Fragment)	PDK1	Homo sapiens (Human)	229
PDK1	C9JKT3	C9JKT3_HUMAN	unreviewed	Protein-serine/threonine kinase (EC 2.7.11.-) (Fragment)	PDK1	Homo sapiens (Human)	154
PDK1	F8WC75	F8WC75_HUMAN	unreviewed	Protein-serine/threonine kinase (EC 2.7.11.-)	PDK1	Homo sapiens (Human)	62
PDK1	F8WEJ6	F8WEJ6_HUMAN	unreviewed	Protein-serine/threonine kinase (EC 2.7.11.-)	PDK1	Homo sapiens (Human)	164
PDK1	O15530	PDPK1_HUMAN	reviewed	3-phosphoinositide-dependent protein kinase 1 (hPDK1) (EC 2.7.11.1)	PDPK1 PDK1	Homo sapiens (Human)	556
PDK1	Q15118	PDK1_HUMAN	reviewed	[Pyruvate dehydrogenase (acetyl-transferring)] kinase isozyme 1, mitochondrial (EC 2.7.11.2) (Pyruvate dehydrogenase kinase isoform 1) (PDH kinase 1)	PDK1 PDHK1	Homo sapiens (Human)	436
PDK1	Q53R49	Q53R49_HUMAN	unreviewed	Protein-serine/threonine kinase (EC 2.7.11.-) (Fragment)	PDK1	Homo sapiens (Human)	390
ARL6IP5	A0A024R371	A0A024R371_HUMAN	unreviewed	PRA1 family protein	ARL6IP5 hCG_17314	Homo sapiens (Human)	188
ARL6IP5	C9JQU6	C9JQU6_HUMAN	unreviewed	PRA1 family protein	ARL6IP5	Homo sapiens (Human)	88
ARL6IP5	F8WF33	F8WF33_HUMAN	unreviewed	PRA1 family protein	ARL6IP5	Homo sapiens (Human)	93
ARL6IP5	F8WF90	F8WF90_HUMAN	unreviewed	PRA1 family protein	ARL6IP5	Homo sapiens (Human)	59
ARL6IP5	O75915	PRAF3_HUMAN	reviewed	PRA1 family protein 3 (ADP-ribosylation factor-like protein 6-interacting protein 5) (ARL-6-interacting protein 5) (Aip-5) (Cytoskeleton-related vitamin A-responsive protein) (Dermal papilla-derived protein 11) (GTRAP3-18) (Glutamate transporter EAAC1-interacting protein) (JM5) (Prenylated Rab acceptor protein 2) (Protein JWa) (Putative MAPK-activating protein PM27)	ARL6IP5 DERP11 JWA PRA2 PRAF3 HSPC127	Homo sapiens (Human)	188
ATP5F1D	A0A087WTL3	A0A087WTL3_HUMAN	unreviewed	ATP synthase F1 subunit delta (Fragment)	ATP5F1D	Homo sapiens (Human)	99
ATP5F1D	P30049	ATPD_HUMAN	reviewed	ATP synthase subunit delta, mitochondrial (ATP synthase F1 subunit delta) (F-ATPase delta subunit)	ATP5F1D ATP5D	Homo sapiens (Human)	168
SNAP23	A0A024R9R8	A0A024R9R8_HUMAN	unreviewed	Synaptosomal-associated protein, 23kDa, isoform CRA_b	SNAP23 hCG_40424	Homo sapiens (Human)	158
SNAP23	A8K287	A8K287_HUMAN	unreviewed	Synaptosomal-associated protein	SNAP23 hCG_40424	Homo sapiens (Human)	211
SNAP23	H3BM38	H3BM38_HUMAN	unreviewed	Synaptosomal-associated protein (Fragment)	SNAP23	Homo sapiens (Human)	125
SNAP23	H3BNE1	H3BNE1_HUMAN	unreviewed	Synaptosomal-associated protein 23	SNAP23	Homo sapiens (Human)	97
SNAP23	H3BNG6	H3BNG6_HUMAN	unreviewed	Synaptosomal-associated protein 23	SNAP23	Homo sapiens (Human)	44
SNAP23	H3BP15	H3BP15_HUMAN	unreviewed	Synaptosomal-associated protein (Fragment)	SNAP23	Homo sapiens (Human)	149
SNAP23	H3BPJ0	H3BPJ0_HUMAN	unreviewed	Synaptosomal-associated protein 23	SNAP23	Homo sapiens (Human)	127
SNAP23	H3BQY9	H3BQY9_HUMAN	unreviewed	Synaptosomal-associated protein (Fragment)	SNAP23	Homo sapiens (Human)	154
SNAP23	H3BR18	H3BR18_HUMAN	unreviewed	Synaptosomal-associated protein (Fragment)	SNAP23	Homo sapiens (Human)	109
SNAP23	H3BR99	H3BR99_HUMAN	unreviewed	Synaptosomal-associated protein 23 (Fragment)	SNAP23	Homo sapiens (Human)	90
SNAP23	H3BU94	H3BU94_HUMAN	unreviewed	Synaptosomal-associated protein 23	SNAP23	Homo sapiens (Human)	53
SNAP23	H3BV99	H3BV99_HUMAN	unreviewed	Synaptosomal-associated protein (Fragment)	SNAP23	Homo sapiens (Human)	142
SNAP23	O00161	SNP23_HUMAN	reviewed	Synaptosomal-associated protein 23 (SNAP-23) (Vesicle-membrane fusion protein SNAP-23)	SNAP23	Homo sapiens (Human)	211
RAB1A	E7END7	E7END7_HUMAN	unreviewed	Ras-related protein Rab-1A	RAB1A	Homo sapiens (Human)	173
RAB1A	P62820	RAB1A_HUMAN	reviewed	Ras-related protein Rab-1A (YPT1-related protein)	RAB1A RAB1	Homo sapiens (Human)	205
RAB1A	Q5U0I6	Q5U0I6_HUMAN	unreviewed	H.sapiens ras-related Hrab1A protein (RAB1A protein) (RAB1A, member RAS oncogene family) (RAB1A, member RAS oncogene family, isoform CRA_b) (cDNA, FLJ96558, Homo sapiens RAB1A, member RAS oncogene family (RAB1A), mRNA)	RAB1A hCG_22592	Homo sapiens (Human)	205
BCL2L13	A0A087WTL4	A0A087WTL4_HUMAN	unreviewed	Bcl-2-like protein 13	BCL2L13	Homo sapiens (Human)	461
BCL2L13	A0A087WW80	A0A087WW80_HUMAN	unreviewed	Bcl-2-like protein 13	BCL2L13	Homo sapiens (Human)	80
BCL2L13	A0A087WX97	A0A087WX97_HUMAN	unreviewed	Bcl-2-like protein 13	BCL2L13	Homo sapiens (Human)	509
BCL2L13	A0A0A0MR90	A0A0A0MR90_HUMAN	unreviewed	Bcl-2-like protein 13	BCL2L13	Homo sapiens (Human)	128
BCL2L13	B2RB43	B2RB43_HUMAN	unreviewed	BCL2-like 13 (Apoptosis facilitator), isoform CRA_c (cDNA, FLJ95299, highly similar to Homo sapiens BCL2-like 13 (apoptosis facilitator) (BCL2L13),nuclear gene encoding mitochondrial protein, mRNA)	BCL2L13 hCG_19914	Homo sapiens (Human)	386
BCL2L13	E9PDD6	E9PDD6_HUMAN	unreviewed	Bcl-2-like protein 13	BCL2L13	Homo sapiens (Human)	171
BCL2L13	F2Z2C3	F2Z2C3_HUMAN	unreviewed	Bcl-2-like protein 13	BCL2L13	Homo sapiens (Human)	78
BCL2L13	F6VJB4	F6VJB4_HUMAN	unreviewed	Bcl-2-like protein 13	BCL2L13	Homo sapiens (Human)	92
BCL2L13	H0Y3R5	H0Y3R5_HUMAN	unreviewed	Bcl-2-like protein 13 (Fragment)	BCL2L13	Homo sapiens (Human)	38
BCL2L13	Q9BXK5	B2L13_HUMAN	reviewed	Bcl-2-like protein 13 (Bcl2-L-13) (Bcl-rambo) (Protein Mil1)	BCL2L13 MIL1 CD003	Homo sapiens (Human)	485
CLASP1	C9J151	C9J151_HUMAN	unreviewed	CLIP-associating protein 1 (Fragment)	CLASP1	Homo sapiens (Human)	150
CLASP1	C9JP76	C9JP76_HUMAN	unreviewed	CLIP-associating protein 1 (Fragment)	CLASP1	Homo sapiens (Human)	110
CLASP1	F8WA11	F8WA11_HUMAN	unreviewed	CLIP-associating protein 1	CLASP1	Homo sapiens (Human)	1478
CLASP1	H0Y5T1	H0Y5T1_HUMAN	unreviewed	CLIP-associating protein 1 (Fragment)	CLASP1	Homo sapiens (Human)	1275
CLASP1	Q7Z460	CLAP1_HUMAN	reviewed	CLIP-associating protein 1 (Cytoplasmic linker-associated protein 1) (Multiple asters homolog 1) (Protein Orbit homolog 1) (hOrbit1)	CLASP1 KIAA0622 MAST1	Homo sapiens (Human)	1538
PAFAH1B1	A0A6Q8PFT2	A0A6Q8PFT2_HUMAN	unreviewed	Platelet-activating factor acetylhydrolase IB subunit alpha	PAFAH1B1	Homo sapiens (Human)	345
PAFAH1B1	A0A6Q8PFU3	A0A6Q8PFU3_HUMAN	unreviewed	Platelet-activating factor acetylhydrolase IB subunit alpha	PAFAH1B1	Homo sapiens (Human)	428
PAFAH1B1	A0A6Q8PG63	A0A6Q8PG63_HUMAN	unreviewed	Platelet-activating factor acetylhydrolase IB subunit alpha	PAFAH1B1	Homo sapiens (Human)	346
PAFAH1B1	A0A6Q8PGF8	A0A6Q8PGF8_HUMAN	unreviewed	Platelet-activating factor acetylhydrolase IB subunit alpha	PAFAH1B1	Homo sapiens (Human)	47
PAFAH1B1	A0A6Q8PH33	A0A6Q8PH33_HUMAN	unreviewed	Platelet-activating factor acetylhydrolase IB subunit alpha	PAFAH1B1	Homo sapiens (Human)	127
PAFAH1B1	I3L384	I3L384_HUMAN	unreviewed	Platelet-activating factor acetylhydrolase IB subunit alpha	PAFAH1B1	Homo sapiens (Human)	14
PAFAH1B1	I3L3N5	I3L3N5_HUMAN	unreviewed	Platelet-activating factor acetylhydrolase IB subunit alpha (Fragment)	PAFAH1B1	Homo sapiens (Human)	208
PAFAH1B1	I3L495	I3L495_HUMAN	unreviewed	Platelet-activating factor acetylhydrolase IB subunit alpha (Fragment)	PAFAH1B1	Homo sapiens (Human)	82
PAFAH1B1	P43034	LIS1_HUMAN	reviewed	Platelet-activating factor acetylhydrolase IB subunit beta (Lissencephaly-1 protein) (LIS-1) (PAF acetylhydrolase 45 kDa subunit) (PAF-AH 45 kDa subunit) (PAF-AH alpha) (PAFAH alpha)	PAFAH1B1 LIS1 MDCR MDS PAFAHA	Homo sapiens (Human)	410
ABHD11	C9J7Q4	C9J7Q4_HUMAN	unreviewed	Protein ABHD11	ABHD11	Homo sapiens (Human)	159
ABHD11	D3DXF2	D3DXF2_HUMAN	unreviewed	Abhydrolase domain containing 11, isoform CRA_d	ABHD11 hCG_1737328	Homo sapiens (Human)	202
ABHD11	H0YC52	H0YC52_HUMAN	unreviewed	Protein ABHD11 (Fragment)	ABHD11	Homo sapiens (Human)	87
ABHD11	H7BZ58	H7BZ58_HUMAN	unreviewed	Protein ABHD11 (Fragment)	ABHD11	Homo sapiens (Human)	184
ABHD11	H7C396	H7C396_HUMAN	unreviewed	Protein ABHD11 (Fragment)	ABHD11	Homo sapiens (Human)	123
ABHD11	Q8NFV4	ABHDB_HUMAN	reviewed	Protein ABHD11 (EC 3.-.-.-) (Alpha/beta hydrolase domain-containing protein 11) (Abhydrolase domain-containing protein 11) (Williams-Beuren syndrome chromosomal region 21 protein)	ABHD11 WBSCR21 PP1226	Homo sapiens (Human)	315
MYL12B	O14950	ML12B_HUMAN	reviewed	Myosin regulatory light chain 12B (MLC-2A) (MLC-2) (Myosin regulatory light chain 2-B, smooth muscle isoform) (Myosin regulatory light chain 20 kDa) (MLC20) (Myosin regulatory light chain MRLC2) (SHUJUN-1)	MYL12B MRLC2 MYLC2B	Homo sapiens (Human)	172
Ipo5	A0A0D9SG25	A0A0D9SG25_HUMAN	unreviewed	Importin-5	IPO5	Homo sapiens (Human)	63
Ipo5	C9J583	C9J583_HUMAN	unreviewed	Importin-5 (Fragment)	IPO5	Homo sapiens (Human)	34
Ipo5	C9J875	C9J875_HUMAN	unreviewed	Importin-5 (Fragment)	IPO5	Homo sapiens (Human)	57
Ipo5	C9JQT6	C9JQT6_HUMAN	unreviewed	Importin-5 (Fragment)	IPO5	Homo sapiens (Human)	70
Ipo5	C9JXE0	C9JXE0_HUMAN	unreviewed	Importin-5 (Fragment)	IPO5	Homo sapiens (Human)	46
Ipo5	C9JZ53	C9JZ53_HUMAN	unreviewed	Importin-5	IPO5	Homo sapiens (Human)	36
Ipo5	C9JZD8	C9JZD8_HUMAN	unreviewed	Importin-5 (Fragment)	IPO5	Homo sapiens (Human)	74
Ipo5	E7EQT5	E7EQT5_HUMAN	unreviewed	Importin-5	IPO5	Homo sapiens (Human)	126
Ipo5	E7ESZ1	E7ESZ1_HUMAN	unreviewed	Importin-5 (Fragment)	IPO5	Homo sapiens (Human)	88
Ipo5	E7ETV3	E7ETV3_HUMAN	unreviewed	Importin-5 (Fragment)	IPO5	Homo sapiens (Human)	170
Ipo5	E7ETV8	E7ETV8_HUMAN	unreviewed	Importin-5 (Fragment)	IPO5	Homo sapiens (Human)	80
Ipo5	E7EV12	E7EV12_HUMAN	unreviewed	Importin-5 (Fragment)	IPO5	Homo sapiens (Human)	124
Ipo5	E7EWK4	E7EWK4_HUMAN	unreviewed	Importin-5 (Fragment)	IPO5	Homo sapiens (Human)	99
Ipo5	E7EX05	E7EX05_HUMAN	unreviewed	Importin-5 (Fragment)	IPO5	Homo sapiens (Human)	101
Ipo5	F8WF30	F8WF30_HUMAN	unreviewed	Importin-5	IPO5	Homo sapiens (Human)	45
Ipo5	H0Y3V4	H0Y3V4_HUMAN	unreviewed	Importin-5 (Fragment)	IPO5	Homo sapiens (Human)	151
Ipo5	H0Y8C6	H0Y8C6_HUMAN	unreviewed	Importin-5 (Fragment)	IPO5	Homo sapiens (Human)	1099
Ipo5	O00410	IPO5_HUMAN	reviewed	Importin-5 (Imp5) (Importin subunit beta-3) (Karyopherin beta-3) (Ran-binding protein 5) (RanBP5)	IPO5 KPNB3 RANBP5	Homo sapiens (Human)	1097
Ipo5	Q9BVS9	Q9BVS9_HUMAN	unreviewed	IPO5 protein (Fragment)	IPO5	Homo sapiens (Human)	310
SLC12A7	A0A0G2JNW7	A0A0G2JNW7_HUMAN	unreviewed	Solute carrier family 12 member 7	SLC12A7	Homo sapiens (Human)	1083
SLC12A7	A0A0G2JQE3	A0A0G2JQE3_HUMAN	unreviewed	Solute carrier family 12 member 7 (Fragment)	SLC12A7	Homo sapiens (Human)	347
SLC12A7	A0A0U1RR10	A0A0U1RR10_HUMAN	unreviewed	Solute carrier family 12 member 7 (Fragment)	SLC12A7	Homo sapiens (Human)	63
SLC12A7	A0A0U1RR18	A0A0U1RR18_HUMAN	unreviewed	Solute carrier family 12 member 7 (Fragment)	SLC12A7	Homo sapiens (Human)	989
SLC12A7	H0YB78	H0YB78_HUMAN	unreviewed	Solute carrier family 12 member 7 (Fragment)	SLC12A7	Homo sapiens (Human)	355
SLC12A7	L8E7W0	L8E7W0_HUMAN	unreviewed	Alternative protein SLC12A7	SLC12A7	Homo sapiens (Human)	48
SLC12A7	Q9Y666	S12A7_HUMAN	reviewed	Solute carrier family 12 member 7 (Electroneutral potassium-chloride cotransporter 4) (K-Cl cotransporter 4)	SLC12A7 KCC4	Homo sapiens (Human)	1083
MAPK14	A0A024RD15	A0A024RD15_HUMAN	unreviewed	Mitogen-activated protein kinase 14 (EC 2.7.11.24) (Mitogen-activated protein kinase p38 alpha)	MAPK14 hCG_1818055	Homo sapiens (Human)	360
MAPK14	B4E0K5	B4E0K5_HUMAN	unreviewed	Mitogen-activated protein kinase (EC 2.7.11.24)	MAPK14	Homo sapiens (Human)	283
MAPK14	B5TY33	B5TY33_HUMAN	unreviewed	Mitogen-activated protein kinase (EC 2.7.11.24)	MAPK14	Homo sapiens (Human)	173
MAPK14	E7EX54	E7EX54_HUMAN	unreviewed	Mitogen-activated protein kinase 14 (Fragment)	MAPK14	Homo sapiens (Human)	132
MAPK14	H7C4E2	H7C4E2_HUMAN	unreviewed	Mitogen-activated protein kinase 14 (Fragment)	MAPK14	Homo sapiens (Human)	90
MAPK14	L7RSM2	L7RSM2_HUMAN	unreviewed	Mitogen-activated protein kinase 14 (EC 2.7.11.24) (Mitogen-activated protein kinase p38 alpha)	MAPK14 hCG_1818055	Homo sapiens (Human)	360
MAPK14	Q16539	MK14_HUMAN	reviewed	Mitogen-activated protein kinase 14 (MAP kinase 14) (MAPK 14) (EC 2.7.11.24) (Cytokine suppressive anti-inflammatory drug-binding protein) (CSAID-binding protein) (CSBP) (MAP kinase MXI2) (MAX-interacting protein 2) (Mitogen-activated protein kinase p38 alpha) (MAP kinase p38 alpha) (Stress-activated protein kinase 2a) (SAPK2a)	MAPK14 CSBP CSBP1 CSBP2 CSPB1 MXI2 SAPK2A	Homo sapiens (Human)	360
VLDLR	P98155	VLDLR_HUMAN	reviewed	Very low-density lipoprotein receptor (VLDL receptor) (VLDL-R)	VLDLR	Homo sapiens (Human)	873
VLDLR	Q5VVF5	Q5VVF5_HUMAN	unreviewed	Very low-density lipoprotein receptor	VLDLR hCG_27927	Homo sapiens (Human)	845
VLDLR	Q5VVF8	Q5VVF8_HUMAN	unreviewed	Very low-density lipoprotein receptor (Fragment)	VLDLR	Homo sapiens (Human)	173
PSMA3	G3V3W4	G3V3W4_HUMAN	unreviewed	Proteasome subunit alpha type-3	PSMA3	Homo sapiens (Human)	36
PSMA3	G3V4X5	G3V4X5_HUMAN	unreviewed	Proteasome subunit alpha type-3	PSMA3	Homo sapiens (Human)	180
PSMA3	G3V5N4	G3V5N4_HUMAN	unreviewed	Proteasome subunit alpha type-3	PSMA3	Homo sapiens (Human)	54
PSMA3	H0YJ03	H0YJ03_HUMAN	unreviewed	Proteasome subunit alpha type-3 (Fragment)	PSMA3	Homo sapiens (Human)	83
PSMA3	P25788	PSA3_HUMAN	reviewed	Proteasome subunit alpha type-3 (Macropain subunit C8) (Multicatalytic endopeptidase complex subunit C8) (Proteasome component C8)	PSMA3 HC8 PSC8	Homo sapiens (Human)	255
PSMA3	Q6IB71	Q6IB71_HUMAN	unreviewed	Proteasome subunit alpha type	PSMA3	Homo sapiens (Human)	255
NIPSNAP3A	Q9UFN0	NPS3A_HUMAN	reviewed	Protein NipSnap homolog 3A (NipSnap3A) (Protein NipSnap homolog 4) (NipSnap4) (Target for Salmonella secreted protein C) (TassC)	NIPSNAP3A NIPSNAP4 HSPC299	Homo sapiens (Human)	247
XPO1	C9IYM2	C9IYM2_HUMAN	unreviewed	Exportin-1 (Fragment)	XPO1	Homo sapiens (Human)	62
XPO1	C9IZS4	C9IZS4_HUMAN	unreviewed	Exportin-1 (Fragment)	XPO1	Homo sapiens (Human)	94
XPO1	C9J673	C9J673_HUMAN	unreviewed	Exportin-1 (Fragment)	XPO1	Homo sapiens (Human)	132
XPO1	C9JF49	C9JF49_HUMAN	unreviewed	Exportin-1 (Fragment)	XPO1	Homo sapiens (Human)	59
XPO1	C9JKM9	C9JKM9_HUMAN	unreviewed	Exportin-1 (Fragment)	XPO1	Homo sapiens (Human)	179
XPO1	C9JQ02	C9JQ02_HUMAN	unreviewed	Exportin-1 (Fragment)	XPO1	Homo sapiens (Human)	95
XPO1	C9JV99	C9JV99_HUMAN	unreviewed	Exportin-1 (Fragment)	XPO1	Homo sapiens (Human)	100
XPO1	F8WF71	F8WF71_HUMAN	unreviewed	Exportin-1	XPO1	Homo sapiens (Human)	82
XPO1	H7BZC5	H7BZC5_HUMAN	unreviewed	Exportin-1 (Fragment)	XPO1	Homo sapiens (Human)	72
XPO1	O14980	XPO1_HUMAN	reviewed	Exportin-1 (Exp1) (Chromosome region maintenance 1 protein homolog)	XPO1 CRM1	Homo sapiens (Human)	1071
PSMB3	A0A087WUL2	A0A087WUL2_HUMAN	unreviewed	Proteasome chain 13 (EC 3.4.25.1) (Proteasome component C10-II) (Proteasome subunit beta type-3) (Proteasome theta chain) (Fragment)	PSMB3	Homo sapiens (Human)	145
PSMB3	A0A087WXQ8	A0A087WXQ8_HUMAN	unreviewed	Proteasome chain 13 (EC 3.4.25.1) (Proteasome component C10-II) (Proteasome subunit beta type-3) (Proteasome theta chain)	PSMB3	Homo sapiens (Human)	107
PSMB3	A0A087WY10	A0A087WY10_HUMAN	unreviewed	Proteasome chain 13 (EC 3.4.25.1) (Proteasome component C10-II) (Proteasome subunit beta type-3) (Proteasome theta chain)	PSMB3	Homo sapiens (Human)	112
PSMB3	A0A384NL22	A0A384NL22_HUMAN	unreviewed	Proteasome subunit beta (EC 3.4.25.1)	PSMB3 hCG_31398	Homo sapiens (Human)	205
PSMB3	P49720	PSB3_HUMAN	reviewed	Proteasome subunit beta type-3 (EC 3.4.25.1) (Proteasome chain 13) (Proteasome component C10-II) (Proteasome theta chain)	PSMB3	Homo sapiens (Human)	205
COQ5	B4DP72	B4DP72_HUMAN	unreviewed	2-methoxy-6-polyprenyl-1,4-benzoquinol methylase, mitochondrial (EC 2.1.1.201) (Ubiquinone biosynthesis methyltransferase COQ5)	COQ5	Homo sapiens (Human)	253
COQ5	F8VP53	F8VP53_HUMAN	unreviewed	2-methoxy-6-polyprenyl-1,4-benzoquinol methylase, mitochondrial (Fragment)	COQ5	Homo sapiens (Human)	130
COQ5	F8VVD5	F8VVD5_HUMAN	unreviewed	2-methoxy-6-polyprenyl-1,4-benzoquinol methylase, mitochondrial (Fragment)	COQ5	Homo sapiens (Human)	91
COQ5	F8VVW7	F8VVW7_HUMAN	unreviewed	2-methoxy-6-polyprenyl-1,4-benzoquinol methylase, mitochondrial (Fragment)	COQ5	Homo sapiens (Human)	176
COQ5	F8VVX6	F8VVX6_HUMAN	unreviewed	2-methoxy-6-polyprenyl-1,4-benzoquinol methylase, mitochondrial (Fragment)	COQ5	Homo sapiens (Human)	213
COQ5	Q5HYK3	COQ5_HUMAN	reviewed	2-methoxy-6-polyprenyl-1,4-benzoquinol methylase, mitochondrial (EC 2.1.1.201) (Ubiquinone biosynthesis methyltransferase COQ5)	COQ5	Homo sapiens (Human)	327
Pebp1	D9IAI1	D9IAI1_HUMAN	unreviewed	Epididymis secretory protein Li 34 (Phosphatidylethanolamine binding protein 1, isoform CRA_a) (Phosphatidylethanolamine-binding protein 1)	HEL-S-34 PEBP1 hCG_2016249	Homo sapiens (Human)	187
Pebp1	P30086	PEBP1_HUMAN	reviewed	Phosphatidylethanolamine-binding protein 1 (PEBP-1) (HCNPpp) (Neuropolypeptide h3) (Prostatic-binding protein) (Raf kinase inhibitor protein) (RKIP) [Cleaved into: Hippocampal cholinergic neurostimulating peptide (HCNP)]	PEBP1 PBP PEBP	Homo sapiens (Human)	187
TMED4	F8W7F7	F8W7F7_HUMAN	unreviewed	Transmembrane emp24 domain-containing protein 4	TMED4	Homo sapiens (Human)	178
TMED4	Q7Z7H5	TMED4_HUMAN	reviewed	Transmembrane emp24 domain-containing protein 4 (Endoplasmic reticulum stress-response protein 25) (ERS25) (GMP25iso) (Putative NF-kappa-B-activating protein 156) (p24 family protein alpha-3) (p24alpha3)	TMED4 ERS25	Homo sapiens (Human)	227
AK2	A0A140VK93	A0A140VK93_HUMAN	unreviewed	Adenylate kinase 2, mitochondrial (AK 2) (EC 2.7.4.3) (ATP-AMP transphosphorylase 2) (ATP:AMP phosphotransferase) (Adenylate monophosphate kinase)	AK2	Homo sapiens (Human)	239
AK2	A0A5F9ZHP2	A0A5F9ZHP2_HUMAN	unreviewed	Nucleoside-diphosphate kinase (EC 2.7.4.6)	AK2	Homo sapiens (Human)	162
AK2	A0A5K1VW67	A0A5K1VW67_HUMAN	unreviewed	Nucleoside-diphosphate kinase (EC 2.7.4.6)	AK2	Homo sapiens (Human)	197
AK2	F8VPP1	F8VPP1_HUMAN	unreviewed	Nucleoside-diphosphate kinase (EC 2.7.4.6)	AK2	Homo sapiens (Human)	42
AK2	F8VY04	F8VY04_HUMAN	unreviewed	Nucleoside-diphosphate kinase (EC 2.7.4.6)	AK2	Homo sapiens (Human)	190
AK2	F8VZG5	F8VZG5_HUMAN	unreviewed	Nucleoside-diphosphate kinase (EC 2.7.4.6)	AK2	Homo sapiens (Human)	162
AK2	F8W1A4	F8W1A4_HUMAN	unreviewed	Adenylate kinase 2, mitochondrial (AK 2) (EC 2.7.4.3) (ATP-AMP transphosphorylase 2) (ATP:AMP phosphotransferase) (Adenylate monophosphate kinase)	AK2	Homo sapiens (Human)	232
AK2	G3V213	G3V213_HUMAN	unreviewed	Nucleoside-diphosphate kinase (EC 2.7.4.6)	AK2 hCG_2032090	Homo sapiens (Human)	133
AK2	P54819	KAD2_HUMAN	reviewed	Adenylate kinase 2, mitochondrial (AK 2) (EC 2.7.4.3) (ATP-AMP transphosphorylase 2) (ATP:AMP phosphotransferase) (Adenylate monophosphate kinase) [Cleaved into: Adenylate kinase 2, mitochondrial, N-terminally processed]	AK2 ADK2	Homo sapiens (Human)	239
ATP2A2	A0A0C4DH86	A0A0C4DH86_HUMAN	unreviewed	Sarcoplasmic/endoplasmic reticulum calcium ATPase 2 (Fragment)	ATP2A2	Homo sapiens (Human)	46
ATP2A2	A0A0S2Z3H0	A0A0S2Z3H0_HUMAN	unreviewed	ATPase Ca++ transporting cardiac muscle slow twitch 2 isoform 3	ATP2A2	Homo sapiens (Human)	63
ATP2A2	A0A0S2Z3L2	A0A0S2Z3L2_HUMAN	unreviewed	Endoplasmic reticulum class 1/2 Ca(2+) ATPase (EC 7.2.2.10) (Fragment)	ATP2A2 hCG_39049	Homo sapiens (Human)	1042
ATP2A2	A0A0S2Z425	A0A0S2Z425_HUMAN	unreviewed	ATPase Ca++ transporting cardiac muscle slow twitch 2 isoform 2	ATP2A2	Homo sapiens (Human)	74
ATP2A2	B0FYL2	B0FYL2_HUMAN	unreviewed	ATPase CA++ transporting cardiac muscle slow twitch 2 (Fragment)	ATP2A2	Homo sapiens (Human)	33
ATP2A2	B1PM99	B1PM99_HUMAN	unreviewed	SERCA Ca(2+)-ATPase (Fragment)	ATP2A2	Homo sapiens (Human)	79
ATP2A2	F8W1Z7	F8W1Z7_HUMAN	unreviewed	Sarcoplasmic/endoplasmic reticulum calcium ATPase 2	ATP2A2	Homo sapiens (Human)	44
ATP2A2	H7C5W9	H7C5W9_HUMAN	unreviewed	Endoplasmic reticulum class 1/2 Ca(2+) ATPase (EC 7.2.2.10) (Fragment)	ATP2A2	Homo sapiens (Human)	933
ATP2A2	J3QSY6	J3QSY6_HUMAN	unreviewed	Sarcoplasmic/endoplasmic reticulum calcium ATPase 2	ATP2A2	Homo sapiens (Human)	50
ATP2A2	P16615	AT2A2_HUMAN	reviewed	Sarcoplasmic/endoplasmic reticulum calcium ATPase 2 (SERCA2) (SR Ca(2+)-ATPase 2) (EC 7.2.2.10) (Calcium pump 2) (Calcium-transporting ATPase sarcoplasmic reticulum type, slow twitch skeletal muscle isoform) (Endoplasmic reticulum class 1/2 Ca(2+) ATPase)	ATP2A2 ATP2B	Homo sapiens (Human)	1042
ACOX2	C9J0G0	C9J0G0_HUMAN	unreviewed	Acyl-coenzyme A oxidase	ACOX2	Homo sapiens (Human)	667
ACOX2	C9JY29	C9JY29_HUMAN	unreviewed	Peroxisomal acyl-coenzyme A oxidase 2 (Fragment)	ACOX2	Homo sapiens (Human)	171
ACOX2	H7C4Q2	H7C4Q2_HUMAN	unreviewed	Peroxisomal acyl-coenzyme A oxidase 2 (Fragment)	ACOX2	Homo sapiens (Human)	93
ACOX2	H7C4Y2	H7C4Y2_HUMAN	unreviewed	Peroxisomal acyl-coenzyme A oxidase 2 (Fragment)	ACOX2	Homo sapiens (Human)	107
ACOX2	H7C573	H7C573_HUMAN	unreviewed	Peroxisomal acyl-coenzyme A oxidase 2 (Fragment)	ACOX2	Homo sapiens (Human)	13
ACOX2	Q99424	ACOX2_HUMAN	reviewed	Peroxisomal acyl-coenzyme A oxidase 2 (EC 1.17.99.3) (3-alpha,7-alpha,12-alpha-trihydroxy-5-beta-cholestanoyl-CoA 24-hydroxylase) (3-alpha,7-alpha,12-alpha-trihydroxy-5-beta-cholestanoyl-CoA oxidase) (Trihydroxycoprostanoyl-CoA oxidase) (THCA-CoA oxidase) (THCCox)	ACOX2	Homo sapiens (Human)	681
NCAM1	A0A087WTE4	A0A087WTE4_HUMAN	unreviewed	Neural cell adhesion molecule 1	NCAM1	Homo sapiens (Human)	761
NCAM1	A0A087WTF6	A0A087WTF6_HUMAN	unreviewed	Neural cell adhesion molecule 1	NCAM1	Homo sapiens (Human)	848
NCAM1	A0A087WTR3	A0A087WTR3_HUMAN	unreviewed	Neural cell adhesion molecule 1 (Fragment)	NCAM1	Homo sapiens (Human)	84
NCAM1	A0A087WV75	A0A087WV75_HUMAN	unreviewed	Neural cell adhesion molecule 1	NCAM1	Homo sapiens (Human)	884
NCAM1	A0A087WVD0	A0A087WVD0_HUMAN	unreviewed	Neural cell adhesion molecule 1 (Fragment)	NCAM1	Homo sapiens (Human)	133
NCAM1	A0A087WVU1	A0A087WVU1_HUMAN	unreviewed	Neural cell adhesion molecule 1 (Fragment)	NCAM1	Homo sapiens (Human)	305
NCAM1	A0A087WWD4	A0A087WWD4_HUMAN	unreviewed	Neural cell adhesion molecule 1	NCAM1	Homo sapiens (Human)	884
NCAM1	A0A087WWJ5	A0A087WWJ5_HUMAN	unreviewed	Neural cell adhesion molecule 1 (Fragment)	NCAM1	Homo sapiens (Human)	372
NCAM1	A0A087WX77	A0A087WX77_HUMAN	unreviewed	Neural cell adhesion molecule 1	NCAM1	Homo sapiens (Human)	858
NCAM1	A0A087WZS4	A0A087WZS4_HUMAN	unreviewed	Neural cell adhesion molecule 1 (Fragment)	NCAM1	Homo sapiens (Human)	135
NCAM1	A0A087X1V2	A0A087X1V2_HUMAN	unreviewed	Neural cell adhesion molecule 1 (Fragment)	NCAM1	Homo sapiens (Human)	228
NCAM1	A0A0C4DGS4	A0A0C4DGS4_HUMAN	unreviewed	Neural cell adhesion molecule 1 (Fragment)	NCAM1	Homo sapiens (Human)	165
NCAM1	A0A0D9SF30	A0A0D9SF30_HUMAN	unreviewed	Neural cell adhesion molecule 1 (Fragment)	NCAM1	Homo sapiens (Human)	468
NCAM1	A0A0D9SF98	A0A0D9SF98_HUMAN	unreviewed	Neural cell adhesion molecule 1 (Fragment)	NCAM1	Homo sapiens (Human)	357
NCAM1	H7BYX6	H7BYX6_HUMAN	unreviewed	Neural cell adhesion molecule 1	NCAM1	Homo sapiens (Human)	725
NCAM1	L8EBH1	L8EBH1_HUMAN	unreviewed	Alternative protein NCAM1	NCAM1	Homo sapiens (Human)	54
NCAM1	L8ECP3	L8ECP3_HUMAN	unreviewed	Alternative protein NCAM1	NCAM1	Homo sapiens (Human)	57
NCAM1	P13591	NCAM1_HUMAN	reviewed	Neural cell adhesion molecule 1 (N-CAM-1) (NCAM-1) (CD antigen CD56)	NCAM1 NCAM	Homo sapiens (Human)	858
TLN2	A0A1B0GVU7	A0A1B0GVU7_HUMAN	unreviewed	Talin-2	TLN2	Homo sapiens (Human)	1567
TLN2	G1UI21	G1UI21_HUMAN	unreviewed	Talin-2	TLN2	Homo sapiens (Human)	1586
TLN2	H0YMT1	H0YMT1_HUMAN	unreviewed	Talin-2 (Fragment)	TLN2	Homo sapiens (Human)	1471
TLN2	H0YN01	H0YN01_HUMAN	unreviewed	Talin-2	TLN2	Homo sapiens (Human)	330
TLN2	Q9Y4G6	TLN2_HUMAN	reviewed	Talin-2	TLN2 KIAA0320	Homo sapiens (Human)	2542
Atp5me	P56385	ATP5I_HUMAN	reviewed	ATP synthase subunit e, mitochondrial (ATPase subunit e) (ATP synthase membrane subunit e) [Cleaved into: ATP synthase subunit e, mitochondrial, N-terminally processed]	ATP5ME ATP5I ATP5K	Homo sapiens (Human)	69
FLOT1	A0A0G2JJQ6	A0A0G2JJQ6_HUMAN	unreviewed	Flotillin (Fragment)	FLOT1	Homo sapiens (Human)	210
FLOT1	A0A140T905	A0A140T905_HUMAN	unreviewed	Flotillin (Fragment)	FLOT1	Homo sapiens (Human)	82
FLOT1	A0A140T907	A0A140T907_HUMAN	unreviewed	Flotillin (Fragment)	FLOT1	Homo sapiens (Human)	60
FLOT1	A0A140T910	A0A140T910_HUMAN	unreviewed	Flotillin (Fragment)	FLOT1	Homo sapiens (Human)	147
FLOT1	A0A140T957	A0A140T957_HUMAN	unreviewed	Flotillin (Fragment)	FLOT1	Homo sapiens (Human)	138
FLOT1	A0A140T959	A0A140T959_HUMAN	unreviewed	Flotillin (Fragment)	FLOT1	Homo sapiens (Human)	182
FLOT1	A0A140T974	A0A140T974_HUMAN	unreviewed	Flotillin (Fragment)	FLOT1	Homo sapiens (Human)	90
FLOT1	A0A140T9B1	A0A140T9B1_HUMAN	unreviewed	Flotillin (Fragment)	FLOT1	Homo sapiens (Human)	115
FLOT1	A0A140T9C3	A0A140T9C3_HUMAN	unreviewed	Flotillin (Fragment)	FLOT1	Homo sapiens (Human)	165
FLOT1	A0A140T9H7	A0A140T9H7_HUMAN	unreviewed	Flotillin-1 (Fragment)	FLOT1	Homo sapiens (Human)	11
FLOT1	A0A140T9L9	A0A140T9L9_HUMAN	unreviewed	Flotillin (Fragment)	FLOT1	Homo sapiens (Human)	115
FLOT1	A0A140T9R1	A0A140T9R1_HUMAN	unreviewed	Flotillin (Fragment)	FLOT1	Homo sapiens (Human)	357
FLOT1	A0A140T9W4	A0A140T9W4_HUMAN	unreviewed	Flotillin (Fragment)	FLOT1	Homo sapiens (Human)	186
FLOT1	A0A140T9X0	A0A140T9X0_HUMAN	unreviewed	Flotillin (Fragment)	FLOT1	Homo sapiens (Human)	231
FLOT1	A2AB09	A2AB09_HUMAN	unreviewed	Flotillin (Fragment)	FLOT1	Homo sapiens (Human)	238
FLOT1	A2AB10	A2AB10_HUMAN	unreviewed	Flotillin (Fragment)	FLOT1	Homo sapiens (Human)	252
FLOT1	A2AB11	A2AB11_HUMAN	unreviewed	Flotillin (Fragment)	FLOT1	Homo sapiens (Human)	192
FLOT1	A2AB12	A2AB12_HUMAN	unreviewed	Flotillin (Fragment)	FLOT1	Homo sapiens (Human)	235
FLOT1	A2AB13	A2AB13_HUMAN	unreviewed	Flotillin (Fragment)	FLOT1	Homo sapiens (Human)	185
FLOT1	A2ABJ5	A2ABJ5_HUMAN	unreviewed	Flotillin (Fragment)	FLOT1	Homo sapiens (Human)	145
FLOT1	A2VCL5	A2VCL5_HUMAN	unreviewed	Flotillin (Fragment)	FLOT1	Homo sapiens (Human)	237
FLOT1	O75955	FLOT1_HUMAN	reviewed	Flotillin-1	FLOT1	Homo sapiens (Human)	427
FLOT1	P41440	S19A1_HUMAN	reviewed	Reduced folate transporter (FOLT) (Intestinal folate carrier 1) (IFC-1) (Placental folate transporter) (Reduced folate carrier protein) (RFC) (hRFC) (Reduced folate transporter 1) (RFT-1) (Solute carrier family 19 member 1) (hSLC19A1)	SLC19A1 FLOT1 RFC1	Homo sapiens (Human)	591
FLOT1	Q5ST80	Q5ST80_HUMAN	unreviewed	Flotillin	FLOT1 hCG_2006678	Homo sapiens (Human)	427
FLOT1	Q6IB58	Q6IB58_HUMAN	unreviewed	Flotillin	FLOT1	Homo sapiens (Human)	427
CNBP	A0A0S2Z4K2	A0A0S2Z4K2_HUMAN	unreviewed	CCHC-type zinc finger nucleic acid binding protein isoform 3 (Fragment)	CNBP	Homo sapiens (Human)	177
CNBP	A0A0S2Z4P7	A0A0S2Z4P7_HUMAN	unreviewed	CCHC-type zinc finger nucleic acid binding protein isoform 2	CNBP	Homo sapiens (Human)	76
CNBP	A0A0S2Z4Q3	A0A0S2Z4Q3_HUMAN	unreviewed	CCHC-type zinc finger nucleic acid binding protein isoform 1 (Fragment)	CNBP	Homo sapiens (Human)	170
CNBP	D6RAT4	D6RAT4_HUMAN	unreviewed	Cellular nucleic acid-binding protein (Fragment)	CNBP	Homo sapiens (Human)	113
CNBP	P62633	CNBP_HUMAN	reviewed	Cellular nucleic acid-binding protein (CNBP) (Zinc finger protein 9)	CNBP RNF163 ZNF9	Homo sapiens (Human)	177
DNAJC10	A0A087WXH7	A0A087WXH7_HUMAN	unreviewed	DnaJ homolog subfamily C member 10	DNAJC10	Homo sapiens (Human)	177
DNAJC10	A0A494C1G5	A0A494C1G5_HUMAN	unreviewed	DnaJ homolog subfamily C member 10	DNAJC10	Homo sapiens (Human)	301
DNAJC10	E7EP04	E7EP04_HUMAN	unreviewed	DnaJ homolog subfamily C member 10	DNAJC10	Homo sapiens (Human)	275
DNAJC10	H7C1G0	H7C1G0_HUMAN	unreviewed	DnaJ homolog subfamily C member 10 (Fragment)	DNAJC10	Homo sapiens (Human)	121
DNAJC10	Q71S60	Q71S60_HUMAN	unreviewed	DnaJ homolog subfamily C member 10 (Endoplasmic reticulum DnaJ-PDI fusion protein 2)	DNAJC10	Homo sapiens (Human)	177
DNAJC10	Q8IXB1	DJC10_HUMAN	reviewed	DnaJ homolog subfamily C member 10 (EC 1.8.4.-) (Endoplasmic reticulum DNA J domain-containing protein 5) (ER-resident protein ERdj5) (ERdj5) (Macrothioredoxin) (MTHr)	DNAJC10 ERDJ5 UNQ495/PRO1012	Homo sapiens (Human)	793
DNAJC10	Q8N4C5	Q8N4C5_HUMAN	unreviewed	DNAJC10 protein	DNAJC10	Homo sapiens (Human)	78
CARM1	K7EIQ8	K7EIQ8_HUMAN	unreviewed	Coactivator-associated arginine methyltransferase 1 (Histone-arginine methyltransferase CARM1) (Protein arginine N-methyltransferase 4) (Fragment)	CARM1	Homo sapiens (Human)	111
CARM1	K7EK20	K7EK20_HUMAN	unreviewed	Coactivator-associated arginine methyltransferase 1 (Histone-arginine methyltransferase CARM1) (Protein arginine N-methyltransferase 4) (Fragment)	CARM1	Homo sapiens (Human)	120
CARM1	K7EPK1	K7EPK1_HUMAN	unreviewed	Coactivator-associated arginine methyltransferase 1 (Histone-arginine methyltransferase CARM1) (Protein arginine N-methyltransferase 4)	CARM1	Homo sapiens (Human)	161
CARM1	K7EQA8	K7EQA8_HUMAN	unreviewed	Coactivator-associated arginine methyltransferase 1 (EC 2.1.1.319) (Histone-arginine methyltransferase CARM1) (Protein arginine N-methyltransferase 4) (Fragment)	CARM1	Homo sapiens (Human)	343
CARM1	K7EQB9	K7EQB9_HUMAN	unreviewed	Histone-arginine methyltransferase CARM1 (Fragment)	CARM1	Homo sapiens (Human)	176
CARM1	K7ERM3	K7ERM3_HUMAN	unreviewed	Coactivator-associated arginine methyltransferase 1 (Histone-arginine methyltransferase CARM1) (Protein arginine N-methyltransferase 4) (Fragment)	CARM1	Homo sapiens (Human)	92
CARM1	Q86X55	CARM1_HUMAN	reviewed	Histone-arginine methyltransferase CARM1 (EC 2.1.1.319) (Coactivator-associated arginine methyltransferase 1) (Protein arginine N-methyltransferase 4)	CARM1 PRMT4	Homo sapiens (Human)	608
CPOX	D6RER6	D6RER6_HUMAN	unreviewed	Oxygen-dependent coproporphyrinogen-III oxidase, mitochondrial	CPOX	Homo sapiens (Human)	175
CPOX	P36551	HEM6_HUMAN	reviewed	Oxygen-dependent coproporphyrinogen-III oxidase, mitochondrial (COX) (Coprogen oxidase) (Coproporphyrinogenase) (EC 1.3.3.3)	CPOX CPO CPX	Homo sapiens (Human)	454
ARHGAP1	E9PNR6	E9PNR6_HUMAN	unreviewed	Rho GTPase-activating protein 1 (Fragment)	ARHGAP1	Homo sapiens (Human)	192
ARHGAP1	H0YE29	H0YE29_HUMAN	unreviewed	Rho GTPase-activating protein 1 (Fragment)	ARHGAP1	Homo sapiens (Human)	334
ARHGAP1	Q07960	RHG01_HUMAN	reviewed	Rho GTPase-activating protein 1 (CDC42 GTPase-activating protein) (GTPase-activating protein rhoGAP) (Rho-related small GTPase protein activator) (Rho-type GTPase-activating protein 1) (p50-RhoGAP)	ARHGAP1 CDC42GAP RHOGAP1	Homo sapiens (Human)	439
MTCH2	E9PIE4	E9PIE4_HUMAN	unreviewed	Mitochondrial carrier homolog 2 (Fragment)	MTCH2	Homo sapiens (Human)	262
MTCH2	Q9Y6C9	MTCH2_HUMAN	reviewed	Mitochondrial carrier homolog 2 (Met-induced mitochondrial protein)	MTCH2 MIMP HSPC032	Homo sapiens (Human)	303
SLC2A4	F5H081	F5H081_HUMAN	unreviewed	Glucose transporter type 4, insulin-responsive (Solute carrier family 2, facilitated glucose transporter member 4)	SLC2A4	Homo sapiens (Human)	451
SLC2A4	I3L1S2	I3L1S2_HUMAN	unreviewed	Solute carrier family 2, facilitated glucose transporter member 4	SLC2A4	Homo sapiens (Human)	219
SLC2A4	I3L2R4	I3L2R4_HUMAN	unreviewed	Glucose transporter type 4, insulin-responsive (Solute carrier family 2, facilitated glucose transporter member 4)	SLC2A4 hCG_42005	Homo sapiens (Human)	461
SLC2A4	P14672	GLUT4_HUMAN	reviewed	Solute carrier family 2, facilitated glucose transporter member 4 (Glucose transporter type 4, insulin-responsive) (GLUT-4)	SLC2A4 GLUT4	Homo sapiens (Human)	509
TCP1	E7EQR6	E7EQR6_HUMAN	unreviewed	T-complex protein 1 subunit alpha	TCP1	Homo sapiens (Human)	401
TCP1	E7ERF2	E7ERF2_HUMAN	unreviewed	CCT-alpha (T-complex protein 1 subunit alpha)	TCP1	Homo sapiens (Human)	433
TCP1	F5GYL4	F5GYL4_HUMAN	unreviewed	T-complex protein 1 subunit alpha	TCP1	Homo sapiens (Human)	65
TCP1	F5GZ03	F5GZ03_HUMAN	unreviewed	T-complex protein 1 subunit alpha (Fragment)	TCP1	Homo sapiens (Human)	221
TCP1	F5GZI8	F5GZI8_HUMAN	unreviewed	T-complex protein 1 subunit alpha	TCP1	Homo sapiens (Human)	100
TCP1	F5H136	F5H136_HUMAN	unreviewed	T-complex protein 1 subunit alpha (Fragment)	TCP1	Homo sapiens (Human)	136
TCP1	F5H282	F5H282_HUMAN	unreviewed	T-complex protein 1 subunit alpha	TCP1	Homo sapiens (Human)	332
TCP1	F5H676	F5H676_HUMAN	unreviewed	T-complex protein 1 subunit alpha (Fragment)	TCP1	Homo sapiens (Human)	111
TCP1	F5H726	F5H726_HUMAN	unreviewed	T-complex protein 1 subunit alpha (Fragment)	TCP1	Homo sapiens (Human)	91
TCP1	F5H7Y1	F5H7Y1_HUMAN	unreviewed	T-complex protein 1 subunit alpha (Fragment)	TCP1	Homo sapiens (Human)	59
TCP1	P17987	TCPA_HUMAN	reviewed	T-complex protein 1 subunit alpha (TCP-1-alpha) (CCT-alpha)	TCP1 CCT1 CCTA	Homo sapiens (Human)	556
GPD1L	C9JFA7	C9JFA7_HUMAN	unreviewed	Glycerol-3-phosphate dehydrogenase 1-like protein (Fragment)	GPD1L	Homo sapiens (Human)	144
GPD1L	C9JM46	C9JM46_HUMAN	unreviewed	Glycerol-3-phosphate dehydrogenase [NAD(+)] (EC 1.1.1.8) (Fragment)	GPD1L	Homo sapiens (Human)	173
GPD1L	C9K0P5	C9K0P5_HUMAN	unreviewed	Glycerol-3-phosphate dehydrogenase 1-like protein (Fragment)	GPD1L	Homo sapiens (Human)	127
GPD1L	F8WC16	F8WC16_HUMAN	unreviewed	Glycerol-3-phosphate dehydrogenase 1-like protein	GPD1L	Homo sapiens (Human)	64
GPD1L	Q8N335	GPD1L_HUMAN	reviewed	Glycerol-3-phosphate dehydrogenase 1-like protein (GPD1-L) (EC 1.1.1.8)	GPD1L KIAA0089	Homo sapiens (Human)	351
CYFIP1	A0A087WU52	A0A087WU52_HUMAN	unreviewed	Cytoplasmic FMR1-interacting protein 1 (Fragment)	CYFIP1	Homo sapiens (Human)	151
CYFIP1	A0A087WVZ5	A0A087WVZ5_HUMAN	unreviewed	Cytoplasmic FMR1-interacting protein 1 (Fragment)	CYFIP1	Homo sapiens (Human)	185
CYFIP1	A0A087WWL1	A0A087WWL1_HUMAN	unreviewed	Cytoplasmic FMR1-interacting protein 1 (Fragment)	CYFIP1	Homo sapiens (Human)	161
CYFIP1	A0A087WWY5	A0A087WWY5_HUMAN	unreviewed	Cytoplasmic FMR1-interacting protein 1	CYFIP1	Homo sapiens (Human)	77
CYFIP1	A0A087WZ89	A0A087WZ89_HUMAN	unreviewed	Cytoplasmic FMR1-interacting protein 1 (Fragment)	CYFIP1	Homo sapiens (Human)	45
CYFIP1	A0A0G2JQH3	A0A0G2JQH3_HUMAN	unreviewed	Cytoplasmic FMR1-interacting protein 1 (Fragment)	CYFIP1	Homo sapiens (Human)	185
CYFIP1	A0A0G2JQT1	A0A0G2JQT1_HUMAN	unreviewed	Cytoplasmic FMR1-interacting protein 1 (Fragment)	CYFIP1	Homo sapiens (Human)	862
CYFIP1	A0A0G2JR96	A0A0G2JR96_HUMAN	unreviewed	Cytoplasmic FMR1-interacting protein 1 (Fragment)	CYFIP1	Homo sapiens (Human)	862
CYFIP1	A0A0G2JRF5	A0A0G2JRF5_HUMAN	unreviewed	Cytoplasmic FMR1-interacting protein 1	CYFIP1	Homo sapiens (Human)	77
CYFIP1	A0A0G2JRP0	A0A0G2JRP0_HUMAN	unreviewed	Cytoplasmic FMR1-interacting protein 1 (Fragment)	CYFIP1	Homo sapiens (Human)	45
CYFIP1	A0A0G2JRV9	A0A0G2JRV9_HUMAN	unreviewed	Cytoplasmic FMR1-interacting protein 1 (Fragment)	CYFIP1	Homo sapiens (Human)	161
CYFIP1	A0A0G2JRX2	A0A0G2JRX2_HUMAN	unreviewed	Cytoplasmic FMR1-interacting protein 1 (Fragment)	CYFIP1	Homo sapiens (Human)	151
CYFIP1	H0YL50	H0YL50_HUMAN	unreviewed	Cytoplasmic FMR1-interacting protein 1 (Fragment)	CYFIP1	Homo sapiens (Human)	176
CYFIP1	Q7L576	CYFP1_HUMAN	reviewed	Cytoplasmic FMR1-interacting protein 1 (Specifically Rac1-associated protein 1) (Sra-1) (p140sra-1)	CYFIP1 KIAA0068	Homo sapiens (Human)	1253
CYFIP1	X5D2F4	X5D2F4_HUMAN	unreviewed	Cytoplasmic FMR1 interacting protein 1 isoform A (Fragment)	CYFIP1	Homo sapiens (Human)	1253
SLC25A3	A0A024RBE8	A0A024RBE8_HUMAN	unreviewed	Solute carrier family 25 (Mitochondrial carrier phosphate carrier), member 3, isoform CRA_a (Solute carrier family 25 member 3 isoform 1)	SLC25A3 hCG_36721	Homo sapiens (Human)	361
SLC25A3	A0A024RBH9	A0A024RBH9_HUMAN	unreviewed	Solute carrier family 25 (Mitochondrial carrier phosphate carrier), member 3, isoform CRA_b (Solute carrier family 25 member 3 isoform 2)	SLC25A3 hCG_36721	Homo sapiens (Human)	362
SLC25A3	F8VVM2	F8VVM2_HUMAN	unreviewed	Phosphate carrier protein, mitochondrial	SLC25A3	Homo sapiens (Human)	324
SLC25A3	F8VWQ0	F8VWQ0_HUMAN	unreviewed	Phosphate carrier protein, mitochondrial	SLC25A3	Homo sapiens (Human)	156
SLC25A3	F8VWR4	F8VWR4_HUMAN	unreviewed	Phosphate carrier protein, mitochondrial (Fragment)	SLC25A3	Homo sapiens (Human)	154
SLC25A3	F8VY00	F8VY00_HUMAN	unreviewed	Phosphate carrier protein, mitochondrial	SLC25A3	Homo sapiens (Human)	104
SLC25A3	F8VYH5	F8VYH5_HUMAN	unreviewed	Phosphate carrier protein, mitochondrial	SLC25A3	Homo sapiens (Human)	122
SLC25A3	F8VZL5	F8VZL5_HUMAN	unreviewed	Phosphate carrier protein, mitochondrial (Fragment)	SLC25A3	Homo sapiens (Human)	153
SLC25A3	Q00325	MPCP_HUMAN	reviewed	Phosphate carrier protein, mitochondrial (Phosphate transport protein) (PTP) (Solute carrier family 25 member 3)	SLC25A3 PHC OK/SW-cl.48	Homo sapiens (Human)	362
STXBP3	O00186	STXB3_HUMAN	reviewed	Syntaxin-binding protein 3 (Platelet Sec1 protein) (PSP) (Protein unc-18 homolog 3) (Unc18-3) (Protein unc-18 homolog C) (Unc-18C)	STXBP3	Homo sapiens (Human)	592
CPN2	P22792	CPN2_HUMAN	reviewed	Carboxypeptidase N subunit 2 (Carboxypeptidase N 83 kDa chain) (Carboxypeptidase N large subunit) (Carboxypeptidase N polypeptide 2) (Carboxypeptidase N regulatory subunit)	CPN2 ACBP	Homo sapiens (Human)	545
LDB3	A0A096LPD7	A0A096LPD7_HUMAN	unreviewed	LIM domain-binding protein 3 (Fragment)	LDB3	Homo sapiens (Human)	81
LDB3	A0A0C4DGG7	A0A0C4DGG7_HUMAN	unreviewed	LIM domain-binding protein 3	LDB3	Homo sapiens (Human)	231
LDB3	A0A0S2Z501	A0A0S2Z501_HUMAN	unreviewed	LIM domain binding 3 isoform 2 (Fragment)	LDB3	Homo sapiens (Human)	330
LDB3	A0A0S2Z521	A0A0S2Z521_HUMAN	unreviewed	LIM domain binding 3 isoform 3	LDB3	Homo sapiens (Human)	111
LDB3	A0A0S2Z530	A0A0S2Z530_HUMAN	unreviewed	LIM domain binding 3 isoform 1 (LIM domain binding 3, isoform CRA_h) (Fragment)	LDB3 hCG_23264	Homo sapiens (Human)	283
LDB3	O75112	LDB3_HUMAN	reviewed	LIM domain-binding protein 3 (Protein cypher) (Z-band alternatively spliced PDZ-motif protein)	LDB3 KIAA0613 ZASP	Homo sapiens (Human)	727
LDB3	V5T7C5	V5T7C5_HUMAN	unreviewed	LIM domain binding 3 transcript variant 8	LDB3	Homo sapiens (Human)	664
RAD23B	H0Y579	H0Y579_HUMAN	unreviewed	UV excision repair protein RAD23 homolog B (Fragment)	RAD23B	Homo sapiens (Human)	114
RAD23B	L8EA19	L8EA19_HUMAN	unreviewed	Alternative protein RAD23B	RAD23B	Homo sapiens (Human)	55
RAD23B	P54727	RD23B_HUMAN	reviewed	UV excision repair protein RAD23 homolog B (HR23B) (hHR23B) (XP-C repair-complementing complex 58 kDa protein) (p58)	RAD23B	Homo sapiens (Human)	409
RAD23B	Q5W0S4	Q5W0S4_HUMAN	unreviewed	UV excision repair protein RAD23 homolog B (Fragment)	RAD23B	Homo sapiens (Human)	80
RAD23B	Q5W0S5	Q5W0S5_HUMAN	unreviewed	UV excision repair protein RAD23 homolog B (Fragment)	RAD23B	Homo sapiens (Human)	146
EPS15L1	A0A024R7G6	A0A024R7G6_HUMAN	unreviewed	Epidermal growth factor receptor pathway substrate 15-like 1, isoform CRA_a	EPS15L1 hCG_36964	Homo sapiens (Human)	754
EPS15L1	A5PKY0	A5PKY0_HUMAN	unreviewed	EPS15L1 protein (Fragment)	EPS15L1	Homo sapiens (Human)	600
EPS15L1	K7EJR2	K7EJR2_HUMAN	unreviewed	Epidermal growth factor receptor substrate 15-like 1	EPS15L1	Homo sapiens (Human)	79
EPS15L1	M0QX30	M0QX30_HUMAN	unreviewed	Epidermal growth factor receptor substrate 15-like 1 (Fragment)	EPS15L1	Homo sapiens (Human)	90
EPS15L1	M0QY01	M0QY01_HUMAN	unreviewed	Epidermal growth factor receptor substrate 15-like 1 (Fragment)	EPS15L1	Homo sapiens (Human)	71
EPS15L1	M0R165	M0R165_HUMAN	unreviewed	Epidermal growth factor receptor substrate 15-like 1	EPS15L1	Homo sapiens (Human)	756
EPS15L1	M0R1V5	M0R1V5_HUMAN	unreviewed	Epidermal growth factor receptor substrate 15-like 1	EPS15L1	Homo sapiens (Human)	110
EPS15L1	M0R2S2	M0R2S2_HUMAN	unreviewed	Epidermal growth factor receptor substrate 15-like 1	EPS15L1	Homo sapiens (Human)	447
EPS15L1	M0R330	M0R330_HUMAN	unreviewed	Epidermal growth factor receptor substrate 15-like 1	EPS15L1	Homo sapiens (Human)	83
EPS15L1	M0R3I1	M0R3I1_HUMAN	unreviewed	Epidermal growth factor receptor substrate 15-like 1 (Fragment)	EPS15L1	Homo sapiens (Human)	213
EPS15L1	Q9UBC2	EP15R_HUMAN	reviewed	Epidermal growth factor receptor substrate 15-like 1 (Eps15-related protein) (Eps15R)	EPS15L1 EPS15R	Homo sapiens (Human)	864
MYADM	A0A494C017	A0A494C017_HUMAN	unreviewed	Myeloid-associated differentiation marker (Fragment)	MYADM	Homo sapiens (Human)	122
MYADM	A0A499FIY8	A0A499FIY8_HUMAN	unreviewed	Myeloid-associated differentiation marker (Fragment)	MYADM	Homo sapiens (Human)	203
MYADM	C9JC07	C9JC07_HUMAN	unreviewed	Myeloid-associated differentiation marker (Fragment)	MYADM	Homo sapiens (Human)	259
MYADM	C9JJV6	C9JJV6_HUMAN	unreviewed	Myeloid-associated differentiation marker (Fragment)	MYADM	Homo sapiens (Human)	146
MYADM	C9JZL8	C9JZL8_HUMAN	unreviewed	Myeloid-associated differentiation marker (Fragment)	MYADM	Homo sapiens (Human)	188
MYADM	Q96S97	MYADM_HUMAN	reviewed	Myeloid-associated differentiation marker (Protein SB135)	MYADM UNQ553/PRO1110	Homo sapiens (Human)	322
FLOT2	E7EMK3	E7EMK3_HUMAN	unreviewed	Flotillin	FLOT2	Homo sapiens (Human)	483
FLOT2	J3QKZ4	J3QKZ4_HUMAN	unreviewed	Flotillin	FLOT2	Homo sapiens (Human)	118
FLOT2	J3QLD9	J3QLD9_HUMAN	unreviewed	Flotillin	FLOT2 hCG_1998851	Homo sapiens (Human)	428
FLOT2	K7EJ47	K7EJ47_HUMAN	unreviewed	Flotillin	FLOT2	Homo sapiens (Human)	68
FLOT2	K7EKW9	K7EKW9_HUMAN	unreviewed	Flotillin (Fragment)	FLOT2	Homo sapiens (Human)	249
FLOT2	Q14254	FLOT2_HUMAN	reviewed	Flotillin-2 (Epidermal surface antigen) (ESA) (Membrane component chromosome 17 surface marker 1)	FLOT2 ESA1 M17S1	Homo sapiens (Human)	428
FLOT2	Q6FG43	Q6FG43_HUMAN	unreviewed	Flotillin	FLOT2 hCG_1998851	Homo sapiens (Human)	379
FLOT2	Q9BTI6	Q9BTI6_HUMAN	unreviewed	Flotillin	FLOT2	Homo sapiens (Human)	385
NDUFS7	A0A087WTI3	A0A087WTI3_HUMAN	unreviewed	NADH dehydrogenase [ubiquinone] iron-sulfur protein 7, mitochondrial	NDUFS7	Homo sapiens (Human)	214
NDUFS7	A0A087WXF6	A0A087WXF6_HUMAN	unreviewed	NADH dehydrogenase [ubiquinone] iron-sulfur protein 7, mitochondrial	NDUFS7	Homo sapiens (Human)	214
NDUFS7	F5GXJ1	F5GXJ1_HUMAN	unreviewed	Complex I-20kD (EC 7.1.1.2) (NADH dehydrogenase [ubiquinone] iron-sulfur protein 7, mitochondrial) (NADH-ubiquinone oxidoreductase 20 kDa subunit)	NDUFS7	Homo sapiens (Human)	236
NDUFS7	F5H5N1	F5H5N1_HUMAN	unreviewed	Complex I-20kD (EC 7.1.1.2) (NADH dehydrogenase [ubiquinone] iron-sulfur protein 7, mitochondrial) (NADH-ubiquinone oxidoreductase 20 kDa subunit)	NDUFS7	Homo sapiens (Human)	182
NDUFS7	F5H736	F5H736_HUMAN	unreviewed	NADH dehydrogenase [ubiquinone] iron-sulfur protein 7, mitochondrial	NDUFS7	Homo sapiens (Human)	66
NDUFS7	K7ENU3	K7ENU3_HUMAN	unreviewed	NADH dehydrogenase [ubiquinone] iron-sulfur protein 7, mitochondrial	NDUFS7	Homo sapiens (Human)	41
NDUFS7	O75251	NDUS7_HUMAN	reviewed	NADH dehydrogenase [ubiquinone] iron-sulfur protein 7, mitochondrial (EC 7.1.1.2) (Complex I-20kD) (CI-20kD) (NADH-ubiquinone oxidoreductase 20 kDa subunit) (PSST subunit)	NDUFS7	Homo sapiens (Human)	213
ARPC5L	A0A024R897	A0A024R897_HUMAN	unreviewed	Actin-related protein 2/3 complex subunit 5	ARPC5L hCG_29225	Homo sapiens (Human)	153
ARPC5L	Q9BPX5	ARP5L_HUMAN	reviewed	Actin-related protein 2/3 complex subunit 5-like protein (Arp2/3 complex 16 kDa subunit 2) (ARC16-2)	ARPC5L	Homo sapiens (Human)	153
ART3	A0A024RDB9	A0A024RDB9_HUMAN	unreviewed	NAD(P)(+)--arginine ADP-ribosyltransferase (EC 2.4.2.31) (Mono(ADP-ribosyl)transferase)	ART3 hCG_1641230	Homo sapiens (Human)	378
ART3	A0A024RDG4	A0A024RDG4_HUMAN	unreviewed	NAD(P)(+)--arginine ADP-ribosyltransferase (EC 2.4.2.31) (Mono(ADP-ribosyl)transferase)	ART3 hCG_1641230	Homo sapiens (Human)	367
ART3	E7ER42	E7ER42_HUMAN	unreviewed	NAD(P)(+)--arginine ADP-ribosyltransferase (EC 2.4.2.31) (Mono(ADP-ribosyl)transferase) (Fragment)	ART3	Homo sapiens (Human)	174
ART3	E7ESB3	E7ESB3_HUMAN	unreviewed	NAD(P)(+)--arginine ADP-ribosyltransferase (EC 2.4.2.31) (Mono(ADP-ribosyl)transferase) (Fragment)	ART3	Homo sapiens (Human)	201
ART3	E7EX61	E7EX61_HUMAN	unreviewed	NAD(P)(+)--arginine ADP-ribosyltransferase (EC 2.4.2.31) (Mono(ADP-ribosyl)transferase) (Fragment)	ART3	Homo sapiens (Human)	129
ART3	E9PGR5	E9PGR5_HUMAN	unreviewed	NAD(P)(+)--arginine ADP-ribosyltransferase (EC 2.4.2.31) (Mono(ADP-ribosyl)transferase) (Fragment)	ART3	Homo sapiens (Human)	107
ART3	Q13508	NAR3_HUMAN	reviewed	Ecto-ADP-ribosyltransferase 3 (EC 2.4.2.31) (ADP-ribosyltransferase C2 and C3 toxin-like 3) (ARTC3) (Mono(ADP-ribosyl)transferase 3) (NAD(P)(+)--arginine ADP-ribosyltransferase 3)	ART3 TMART	Homo sapiens (Human)	389
ART3	Q5J1K9	Q5J1K9_HUMAN	unreviewed	Ecto-ADP-ribosyltransferase 3 (Mono-ADP-ribosyltransferase 3 variant Ia) (Fragment)	ART3	Homo sapiens (Human)	117
ART3	Q5J1P8	Q5J1P8_HUMAN	unreviewed	Mono-ADP-ribosyltransferase (Fragment)	ART3	Homo sapiens (Human)	48
ART3	Q5J1Q0	Q5J1Q0_HUMAN	unreviewed	Mono-ADP-ribosyltransferase (Fragment)	ART3	Homo sapiens (Human)	31
FBN1	A0A1B1PFX5	A0A1B1PFX5_HUMAN	unreviewed	Fibrillin-1 preproprotein (Fragment)	FBN1	Homo sapiens (Human)	41
FBN1	A0A6I8PL22	A0A6I8PL22_HUMAN	unreviewed	Fibrillin-1 (Fragment)	FBN1	Homo sapiens (Human)	550
FBN1	F6U495	F6U495_HUMAN	unreviewed	Fibrillin-1	FBN1	Homo sapiens (Human)	302
FBN1	H0YN80	H0YN80_HUMAN	unreviewed	Fibrillin-1	FBN1	Homo sapiens (Human)	55
FBN1	H0YND0	H0YND0_HUMAN	unreviewed	Fibrillin-1 (Fragment)	FBN1	Homo sapiens (Human)	853
FBN1	L8E6V0	L8E6V0_HUMAN	unreviewed	Alternative protein FBN1	FBN1	Homo sapiens (Human)	50
FBN1	L8E775	L8E775_HUMAN	unreviewed	Alternative protein FBN1	FBN1	Homo sapiens (Human)	49
FBN1	P35555	FBN1_HUMAN	reviewed	Fibrillin-1 [Cleaved into: Asprosin]	FBN1 FBN	Homo sapiens (Human)	2871
FBN1	Q75N88	Q75N88_HUMAN	unreviewed	Fibrillin 1	FBN1	Homo sapiens (Human)	1365
FBN1	Q75N89	Q75N89_HUMAN	unreviewed	Fibrillin 1	FBN1	Homo sapiens (Human)	195
DAZAP1	A0A0S2Z541	A0A0S2Z541_HUMAN	unreviewed	DAZ associated protein 1 isoform 5 (Fragment)	DAZAP1	Homo sapiens (Human)	172
DAZAP1	A0A0S2Z569	A0A0S2Z569_HUMAN	unreviewed	DAZ associated protein 1 isoform 1 (DAZ associated protein 1, isoform CRA_a) (Testicular tissue protein Li 50) (Fragment)	DAZAP1 hCG_21583	Homo sapiens (Human)	407
DAZAP1	K7EK33	K7EK33_HUMAN	unreviewed	DAZ-associated protein 1	DAZAP1	Homo sapiens (Human)	406
DAZAP1	K7EQ02	K7EQ02_HUMAN	unreviewed	DAZ-associated protein 1 (Fragment)	DAZAP1	Homo sapiens (Human)	327
DAZAP1	K7EQ55	K7EQ55_HUMAN	unreviewed	DAZ-associated protein 1	DAZAP1	Homo sapiens (Human)	406
DAZAP1	Q5IRM7	Q5IRM7_HUMAN	unreviewed	MEF2D/DAZAP1 fusion protein (Fragment)	DAZAP1	Homo sapiens (Human)	29
DAZAP1	Q96EP5	DAZP1_HUMAN	reviewed	DAZ-associated protein 1 (Deleted in azoospermia-associated protein 1)	DAZAP1	Homo sapiens (Human)	407
Fkbp1a	A0A087WTS4	A0A087WTS4_HUMAN	unreviewed	Peptidyl-prolyl cis-trans isomerase FKBP1A	FKBP1A	Homo sapiens (Human)	97
Fkbp1a	A0A087WZM5	A0A087WZM5_HUMAN	unreviewed	Peptidylprolyl isomerase (EC 5.2.1.8)	FKBP1A	Homo sapiens (Human)	129
Fkbp1a	P62942	FKB1A_HUMAN	reviewed	Peptidyl-prolyl cis-trans isomerase FKBP1A (PPIase FKBP1A) (EC 5.2.1.8) (12 kDa FK506-binding protein) (12 kDa FKBP) (FKBP-12) (Calstabin-1) (FK506-binding protein 1A) (FKBP-1A) (Immunophilin FKBP12) (Rotamase)	FKBP1A FKBP1 FKBP12	Homo sapiens (Human)	108
Fkbp1a	Q0VDC5	Q0VDC5_HUMAN	unreviewed	Peptidylprolyl isomerase (EC 5.2.1.8)	FKBP1A	Homo sapiens (Human)	42
Fkbp1a	Q0VDC6	Q0VDC6_HUMAN	unreviewed	Peptidylprolyl isomerase (EC 5.2.1.8)	FKBP1A	Homo sapiens (Human)	145
Fkbp1a	Q1JUQ3	Q1JUQ3_HUMAN	unreviewed	FK506 binding protein12 (Peptidyl-prolyl cis-trans isomerase FKBP1A)	FKBP1A FKBP12-Exin	Homo sapiens (Human)	37
Fkbp1a	Q1JUQ5	Q1JUQ5_HUMAN	unreviewed	Peptidylprolyl isomerase (EC 5.2.1.8)	FKBP1A FKBP12-Exip2	Homo sapiens (Human)	92
Fkbp1a	Q5W0X3	Q5W0X3_HUMAN	unreviewed	Peptidylprolyl isomerase (EC 5.2.1.8)	FKBP1A	Homo sapiens (Human)	103
CLTCL1	A0A087WV74	A0A087WV74_HUMAN	unreviewed	Clathrin heavy chain 2	CLTCL1	Homo sapiens (Human)	369
CLTCL1	A0A087WX41	A0A087WX41_HUMAN	unreviewed	Clathrin heavy chain 2	CLTCL1	Homo sapiens (Human)	1260
CLTCL1	A0A087WXH4	A0A087WXH4_HUMAN	unreviewed	Clathrin heavy chain 2	CLTCL1	Homo sapiens (Human)	463
CLTCL1	A4FU99	A4FU99_HUMAN	unreviewed	CLTCL1 protein (Fragment)	CLTCL1	Homo sapiens (Human)	218
CLTCL1	F5H5N6	F5H5N6_HUMAN	unreviewed	Clathrin heavy chain 2 (Fragment)	CLTCL1	Homo sapiens (Human)	169
CLTCL1	H0Y529	H0Y529_HUMAN	unreviewed	Clathrin heavy chain 2 (Fragment)	CLTCL1	Homo sapiens (Human)	43
CLTCL1	H0YGJ9	H0YGJ9_HUMAN	unreviewed	Clathrin heavy chain 2 (Fragment)	CLTCL1	Homo sapiens (Human)	67
CLTCL1	P53675	CLH2_HUMAN	reviewed	Clathrin heavy chain 2 (Clathrin heavy chain on chromosome 22) (CLH-22)	CLTCL1 CLH22 CLTCL CLTD	Homo sapiens (Human)	1640
SLMAP	A0A590UJ16	A0A590UJ16_HUMAN	unreviewed	Sarcolemmal membrane-associated protein	SLMAP	Homo sapiens (Human)	446
SLMAP	A0A590UJ91	A0A590UJ91_HUMAN	unreviewed	Sarcolemmal membrane-associated protein (Fragment)	SLMAP	Homo sapiens (Human)	43
SLMAP	A0A590UJG7	A0A590UJG7_HUMAN	unreviewed	Sarcolemmal membrane-associated protein	SLMAP	Homo sapiens (Human)	201
SLMAP	A0A590UJH8	A0A590UJH8_HUMAN	unreviewed	Sarcolemmal membrane-associated protein (Fragment)	SLMAP	Homo sapiens (Human)	28
SLMAP	A0A590UJK3	A0A590UJK3_HUMAN	unreviewed	Sarcolemmal membrane-associated protein	SLMAP	Homo sapiens (Human)	842
SLMAP	A0A590UJP6	A0A590UJP6_HUMAN	unreviewed	Sarcolemmal membrane-associated protein (Fragment)	SLMAP	Homo sapiens (Human)	117
SLMAP	A0A590UJS6	A0A590UJS6_HUMAN	unreviewed	Sarcolemmal membrane-associated protein (Fragment)	SLMAP	Homo sapiens (Human)	477
SLMAP	A0A590UJT5	A0A590UJT5_HUMAN	unreviewed	Sarcolemmal membrane-associated protein	SLMAP	Homo sapiens (Human)	402
SLMAP	A0A590UJU9	A0A590UJU9_HUMAN	unreviewed	Sarcolemmal membrane-associated protein	SLMAP	Homo sapiens (Human)	543
SLMAP	A0A590UK66	A0A590UK66_HUMAN	unreviewed	Sarcolemmal membrane-associated protein	SLMAP	Homo sapiens (Human)	96
SLMAP	A0A5F9VB99	A0A5F9VB99_HUMAN	unreviewed	Sarcolemmal membrane-associated protein	SLMAP	Homo sapiens (Human)	746
SLMAP	H7BZK0	H7BZK0_HUMAN	unreviewed	Sarcolemmal membrane-associated protein (Fragment)	SLMAP	Homo sapiens (Human)	433
SLMAP	H7BZW9	H7BZW9_HUMAN	unreviewed	Sarcolemmal membrane-associated protein (Fragment)	SLMAP	Homo sapiens (Human)	316
SLMAP	H7C3M8	H7C3M8_HUMAN	unreviewed	Sarcolemmal membrane-associated protein (Fragment)	SLMAP	Homo sapiens (Human)	555
SLMAP	H7C5G9	H7C5G9_HUMAN	unreviewed	Sarcolemmal membrane-associated protein (Fragment)	SLMAP	Homo sapiens (Human)	170
SLMAP	H7C5S2	H7C5S2_HUMAN	unreviewed	Sarcolemmal membrane-associated protein (Fragment)	SLMAP	Homo sapiens (Human)	65
SLMAP	Q14BN4	SLMAP_HUMAN	reviewed	Sarcolemmal membrane-associated protein (Sarcolemmal-associated protein)	SLMAP KIAA1601 SLAP UNQ1847/PRO3577	Homo sapiens (Human)	828
PPP6C	A0A024R861	A0A024R861_HUMAN	unreviewed	Serine/threonine-protein phosphatase (EC 3.1.3.16)	PPP6C hCG_29657	Homo sapiens (Human)	305
PPP6C	A0A0S2Z482	A0A0S2Z482_HUMAN	unreviewed	Protein phosphatase 6 catalytic subunit isoform 2	PPP6C	Homo sapiens (Human)	81
PPP6C	O00743	PPP6_HUMAN	reviewed	Serine/threonine-protein phosphatase 6 catalytic subunit (PP6C) (EC 3.1.3.16) [Cleaved into: Serine/threonine-protein phosphatase 6 catalytic subunit, N-terminally processed]	PPP6C PPP6	Homo sapiens (Human)	305
PPP6C	Q5T1S7	Q5T1S7_HUMAN	unreviewed	Serine/threonine-protein phosphatase (EC 3.1.3.16) (Fragment)	PPP6C	Homo sapiens (Human)	125
BPHL	A0A024QZY0	A0A024QZY0_HUMAN	unreviewed	Biphenyl hydrolase-like (Serine hydrolase breast epithelial mucin-associated antigen), isoform CRA_d	BPHL hCG_22877	Homo sapiens (Human)	274
BPHL	B4DML3	B4DML3_HUMAN	unreviewed	Valacyclovir hydrolase (cDNA FLJ58913, highly similar to Valacyclovir hydrolase)	BPHL	Homo sapiens (Human)	211
BPHL	F2Z2Q1	F2Z2Q1_HUMAN	unreviewed	Valacyclovir hydrolase	BPHL	Homo sapiens (Human)	44
BPHL	H7C0M3	H7C0M3_HUMAN	unreviewed	Valacyclovir hydrolase (Fragment)	BPHL	Homo sapiens (Human)	29
BPHL	Q49AI2	Q49AI2_HUMAN	unreviewed	BPHL protein (Biphenyl hydrolase-like (Serine hydrolase breast epithelial mucin-associated antigen), isoform CRA_a) (Valacyclovir hydrolase)	BPHL hCG_22877	Homo sapiens (Human)	194
BPHL	Q86WA6	BPHL_HUMAN	reviewed	Valacyclovir hydrolase (VACVase) (Valacyclovirase) (EC 3.1.-.-) (Biphenyl hydrolase-like protein) (Biphenyl hydrolase-related protein) (Bph-rp) (Breast epithelial mucin-associated antigen) (MCNAA)	BPHL MCNAA	Homo sapiens (Human)	291
NDUFB5	A0A087WYD0	A0A087WYD0_HUMAN	unreviewed	Complex I-SGDH (NADH dehydrogenase [ubiquinone] 1 beta subcomplex subunit 5, mitochondrial) (NADH-ubiquinone oxidoreductase SGDH subunit)	NDUFB5 hCG_1787208	Homo sapiens (Human)	135
NDUFB5	D3DNS1	D3DNS1_HUMAN	unreviewed	Complex I-SGDH (NADH dehydrogenase [ubiquinone] 1 beta subcomplex subunit 5, mitochondrial) (NADH-ubiquinone oxidoreductase SGDH subunit) (Fragment)	NDUFB5 hCG_1787208	Homo sapiens (Human)	187
NDUFB5	E7EWP0	E7EWP0_HUMAN	unreviewed	Complex I-SGDH (NADH dehydrogenase [ubiquinone] 1 beta subcomplex subunit 5, mitochondrial) (NADH-ubiquinone oxidoreductase SGDH subunit)	NDUFB5	Homo sapiens (Human)	177
NDUFB5	F8WDD2	F8WDD2_HUMAN	unreviewed	NADH dehydrogenase [ubiquinone] 1 beta subcomplex subunit 5, mitochondrial	NDUFB5	Homo sapiens (Human)	66
NDUFB5	F8WDZ2	F8WDZ2_HUMAN	unreviewed	NADH dehydrogenase [ubiquinone] 1 beta subcomplex subunit 5, mitochondrial	NDUFB5	Homo sapiens (Human)	42
NDUFB5	H0Y886	H0Y886_HUMAN	unreviewed	Complex I-SGDH (NADH dehydrogenase [ubiquinone] 1 beta subcomplex subunit 5, mitochondrial) (NADH-ubiquinone oxidoreductase SGDH subunit) (Fragment)	NDUFB5	Homo sapiens (Human)	206
NDUFB5	H7C568	H7C568_HUMAN	unreviewed	Complex I-SGDH (NADH dehydrogenase [ubiquinone] 1 beta subcomplex subunit 5, mitochondrial) (NADH-ubiquinone oxidoreductase SGDH subunit) (Fragment)	NDUFB5	Homo sapiens (Human)	100
NDUFB5	H7C5C1	H7C5C1_HUMAN	unreviewed	Complex I-SGDH (NADH dehydrogenase [ubiquinone] 1 beta subcomplex subunit 5, mitochondrial) (NADH-ubiquinone oxidoreductase SGDH subunit) (Fragment)	NDUFB5	Homo sapiens (Human)	56
NDUFB5	O43674	NDUB5_HUMAN	reviewed	NADH dehydrogenase [ubiquinone] 1 beta subcomplex subunit 5, mitochondrial (Complex I-SGDH) (CI-SGDH) (NADH-ubiquinone oxidoreductase SGDH subunit)	NDUFB5	Homo sapiens (Human)	189
NDUFB5	Q05D62	Q05D62_HUMAN	unreviewed	Complex I-SGDH (NADH dehydrogenase [ubiquinone] 1 beta subcomplex subunit 5, mitochondrial) (NADH-ubiquinone oxidoreductase SGDH subunit)	NDUFB5	Homo sapiens (Human)	53
STAT3	B5BTZ6	B5BTZ6_HUMAN	unreviewed	Signal transducer and activator of transcription	STAT3	Homo sapiens (Human)	769
STAT3	G8JLH9	G8JLH9_HUMAN	unreviewed	Signal transducer and activator of transcription	STAT3	Homo sapiens (Human)	672
STAT3	K7EP08	K7EP08_HUMAN	unreviewed	Signal transducer and activator of transcription 3 (Fragment)	STAT3	Homo sapiens (Human)	84
STAT3	P40763	STAT3_HUMAN	reviewed	Signal transducer and activator of transcription 3 (Acute-phase response factor)	STAT3 APRF	Homo sapiens (Human)	770
STAT3	Q9BXH2	Q9BXH2_HUMAN	unreviewed	STAT3 (Fragment)	STAT3	Homo sapiens (Human)	51
CKAP4	A0A024RBH2	A0A024RBH2_HUMAN	unreviewed	Cytoskeleton-associated protein 4, isoform CRA_c	CKAP4 hCG_16102	Homo sapiens (Human)	602
CKAP4	F8VVU0	F8VVU0_HUMAN	unreviewed	Cytoskeleton-associated protein 4 (Fragment)	CKAP4	Homo sapiens (Human)	26
CKAP4	Q07065	CKAP4_HUMAN	reviewed	Cytoskeleton-associated protein 4 (63-kDa cytoskeleton-linking membrane protein) (Climp-63) (p63)	CKAP4	Homo sapiens (Human)	602
CKAP4	Q6NWZ1	Q6NWZ1_HUMAN	unreviewed	CKAP4 protein (Fragment)	CKAP4	Homo sapiens (Human)	600
PPIB	P23284	PPIB_HUMAN	reviewed	Peptidyl-prolyl cis-trans isomerase B (PPIase B) (EC 5.2.1.8) (CYP-S1) (Cyclophilin B) (Rotamase B) (S-cyclophilin) (SCYLP)	PPIB CYPB	Homo sapiens (Human)	216
CHMP4B	Q9H444	CHM4B_HUMAN	reviewed	Charged multivesicular body protein 4b (Chromatin-modifying protein 4b) (CHMP4b) (SNF7 homolog associated with Alix 1) (SNF7-2) (hSnf7-2) (Vacuolar protein sorting-associated protein 32-2) (Vps32-2) (hVps32-2)	CHMP4B C20orf178 SHAX1	Homo sapiens (Human)	224
CHCHD3	A0A286YEX5	A0A286YEX5_HUMAN	unreviewed	MICOS complex subunit MIC19 (Fragment)	CHCHD3	Homo sapiens (Human)	101
CHCHD3	A4D1N4	A4D1N4_HUMAN	unreviewed	Coiled-coil-helix-coiled-coil-helix domain containing 3 (Coiled-coil-helix-coiled-coil-helix domain containing 3, isoform CRA_d)	CHCHD3 hCG_2014841 tcag7.1158	Homo sapiens (Human)	227
CHCHD3	C9JRZ6	C9JRZ6_HUMAN	unreviewed	MICOS complex subunit MIC19	CHCHD3	Homo sapiens (Human)	232
CHCHD3	F8WAR4	F8WAR4_HUMAN	unreviewed	MICOS complex subunit MIC19	CHCHD3	Homo sapiens (Human)	241
CHCHD3	Q9NX63	MIC19_HUMAN	reviewed	MICOS complex subunit MIC19 (Coiled-coil-helix-coiled-coil-helix domain-containing protein 3)	CHCHD3 MIC19 MINOS3	Homo sapiens (Human)	227
RAB1B	E9PLD0	E9PLD0_HUMAN	unreviewed	Ras-related protein Rab-1B	RAB1B	Homo sapiens (Human)	169
RAB1B	Q6FIG4	Q6FIG4_HUMAN	unreviewed	RAB1B protein	RAB1B	Homo sapiens (Human)	201
RAB1B	Q92927	Q92927_HUMAN	unreviewed	Small GTP-binding protein (Fragment)	rab1b	Homo sapiens (Human)	53
RAB1B	Q9H0U4	RAB1B_HUMAN	reviewed	Ras-related protein Rab-1B	RAB1B	Homo sapiens (Human)	201
VDAC2	A0A024QZN9	A0A024QZN9_HUMAN	unreviewed	Outer mitochondrial membrane protein porin 2 (Voltage-dependent anion-selective channel protein 2)	VDAC2 hCG_23984	Homo sapiens (Human)	319
VDAC2	A0A024QZT0	A0A024QZT0_HUMAN	unreviewed	Outer mitochondrial membrane protein porin 2 (Voltage-dependent anion-selective channel protein 2)	VDAC2 hCG_23984	Homo sapiens (Human)	294
VDAC2	A0A0A0MR02	A0A0A0MR02_HUMAN	unreviewed	Outer mitochondrial membrane protein porin 2 (Voltage-dependent anion-selective channel protein 2) (Fragment)	VDAC2	Homo sapiens (Human)	282
VDAC2	A2A3S1	A2A3S1_HUMAN	unreviewed	Outer mitochondrial membrane protein porin 2 (Voltage-dependent anion-selective channel protein 2) (Fragment)	VDAC2	Homo sapiens (Human)	109
VDAC2	P45880	VDAC2_HUMAN	reviewed	Voltage-dependent anion-selective channel protein 2 (VDAC-2) (hVDAC2) (Outer mitochondrial membrane protein porin 2)	VDAC2	Homo sapiens (Human)	294
VDAC2	Q5JSD1	Q5JSD1_HUMAN	unreviewed	Outer mitochondrial membrane protein porin 2 (Voltage-dependent anion-selective channel protein 2) (Fragment)	VDAC2	Homo sapiens (Human)	204
VDAC2	Q5JSD2	Q5JSD2_HUMAN	unreviewed	Outer mitochondrial membrane protein porin 2 (Voltage-dependent anion-selective channel protein 2) (Fragment)	VDAC2	Homo sapiens (Human)	194
PYURF	Q96I23	PREY_HUMAN	reviewed	Protein preY, mitochondrial (PIGY upstream reading frame protein)	PYURF PREY	Homo sapiens (Human)	114
COPE	M0QXB4	M0QXB4_HUMAN	unreviewed	Coatomer subunit epsilon (Epsilon-coat protein)	COPE hCG_2001439	Homo sapiens (Human)	331
COPE	M0R061	M0R061_HUMAN	unreviewed	Coatomer subunit epsilon (Epsilon-coat protein)	COPE	Homo sapiens (Human)	146
COPE	O14579	COPE_HUMAN	reviewed	Coatomer subunit epsilon (Epsilon-coat protein) (Epsilon-COP)	COPE	Homo sapiens (Human)	308
EFTUD2	K7EIT3	K7EIT3_HUMAN	unreviewed	116 kDa U5 small nuclear ribonucleoprotein component (Fragment)	EFTUD2	Homo sapiens (Human)	148
EFTUD2	K7EIV5	K7EIV5_HUMAN	unreviewed	116 kDa U5 small nuclear ribonucleoprotein component (Fragment)	EFTUD2	Homo sapiens (Human)	106
EFTUD2	K7EJ74	K7EJ74_HUMAN	unreviewed	116 kDa U5 small nuclear ribonucleoprotein component (Fragment)	EFTUD2	Homo sapiens (Human)	134
EFTUD2	K7EP67	K7EP67_HUMAN	unreviewed	116 kDa U5 small nuclear ribonucleoprotein component (Fragment)	EFTUD2	Homo sapiens (Human)	223
EFTUD2	K7EQ26	K7EQ26_HUMAN	unreviewed	116 kDa U5 small nuclear ribonucleoprotein component (Fragment)	EFTUD2	Homo sapiens (Human)	33
EFTUD2	K7ERJ5	K7ERJ5_HUMAN	unreviewed	116 kDa U5 small nuclear ribonucleoprotein component (Fragment)	EFTUD2	Homo sapiens (Human)	38
EFTUD2	Q15029	U5S1_HUMAN	reviewed	116 kDa U5 small nuclear ribonucleoprotein component (Elongation factor Tu GTP-binding domain-containing protein 2) (SNU114 homolog) (hSNU114) (U5 snRNP-specific protein, 116 kDa) (U5-116 kDa)	EFTUD2 KIAA0031 SNRP116	Homo sapiens (Human)	972
MYH10	A5XEH4	A5XEH4_HUMAN	unreviewed	Nonmuscle myosin heavy chain 10 (Fragment)	MYH10	Homo sapiens (Human)	82
MYH10	E7ERA5	E7ERA5_HUMAN	unreviewed	Myosin-10 (Fragment)	MYH10	Homo sapiens (Human)	187
MYH10	G1UI33	G1UI33_HUMAN	unreviewed	Myosin-10 (Fragment)	MYH10	Homo sapiens (Human)	180
MYH10	P35580	MYH10_HUMAN	reviewed	Myosin-10 (Cellular myosin heavy chain, type B) (Myosin heavy chain 10) (Myosin heavy chain, non-muscle IIb) (Non-muscle myosin heavy chain B) (NMMHC-B) (Non-muscle myosin heavy chain IIb) (NMMHC II-b) (NMMHC-IIB)	MYH10	Homo sapiens (Human)	1976
HSPB7	C9J5A3	C9J5A3_HUMAN	unreviewed	Heat shock protein beta-7 (Fragment)	HSPB7	Homo sapiens (Human)	124
HSPB7	D3YTC6	D3YTC6_HUMAN	unreviewed	Heat shock protein beta-7	HSPB7	Homo sapiens (Human)	165
HSPB7	Q68DG0	Q68DG0_HUMAN	unreviewed	Heat shock protein beta-7	HSPB7 DKFZp779D0968	Homo sapiens (Human)	174
HSPB7	Q8N241	Q8N241_HUMAN	unreviewed	Heat shock 27kDa protein family, member 7 (Cardiovascular), isoform CRA_c (Heat shock protein beta-7) (cDNA FLJ34956 fis, clone NTONG2003158, highly similar to Heat shock 27kD protein family, member 7)	HSPB7 hCG_23506	Homo sapiens (Human)	245
HSPB7	Q9UBY9	HSPB7_HUMAN	reviewed	Heat shock protein beta-7 (HspB7) (Cardiovascular heat shock protein) (cvHsp)	HSPB7 CVHSP	Homo sapiens (Human)	170
TAGLN	B0YJ58	B0YJ58_HUMAN	unreviewed	Transgelin variant 1	TAGLN	Homo sapiens (Human)	35
TAGLN	E9PJ32	E9PJ32_HUMAN	unreviewed	Transgelin (Fragment)	TAGLN	Homo sapiens (Human)	91
TAGLN	H0YCU9	H0YCU9_HUMAN	unreviewed	Transgelin (Fragment)	TAGLN	Homo sapiens (Human)	151
TAGLN	Q01995	TAGL_HUMAN	reviewed	Transgelin (22 kDa actin-binding protein) (Protein WS3-10) (Smooth muscle protein 22-alpha) (SM22-alpha)	TAGLN SM22 WS3-10	Homo sapiens (Human)	201
TAGLN	Q5U0D2	Q5U0D2_HUMAN	unreviewed	Transgelin	DKFZp686P11128 TAGLN hCG_2032895	Homo sapiens (Human)	201
TAGLN	Q6FI52	Q6FI52_HUMAN	unreviewed	Transgelin	TAGLN	Homo sapiens (Human)	201
RTRAF	G3V4C6	G3V4C6_HUMAN	unreviewed	RNA transcription, translation and transport factor protein	RTRAF	Homo sapiens (Human)	193
RTRAF	G3V4E7	G3V4E7_HUMAN	unreviewed	RNA transcription, translation and transport factor protein	RTRAF	Homo sapiens (Human)	68
RTRAF	H0YJB9	H0YJB9_HUMAN	unreviewed	RNA transcription, translation and transport factor protein (Fragment)	RTRAF	Homo sapiens (Human)	129
RTRAF	Q9Y224	RTRAF_HUMAN	reviewed	RNA transcription, translation and transport factor protein (CLE7 homolog) (CLE) (hCLE)	RTRAF C14orf166 CGI-99	Homo sapiens (Human)	244
PTGES2	A6NHH0	A6NHH0_HUMAN	unreviewed	Prostaglandin E synthase 2 (Prostaglandin E synthase 2, isoform CRA_c)	PTGES2 hCG_1785478	Homo sapiens (Human)	186
PTGES2	Q9H7Z7	PGES2_HUMAN	reviewed	Prostaglandin E synthase 2 (Membrane-associated prostaglandin E synthase-2) (mPGE synthase-2) (Microsomal prostaglandin E synthase 2) (mPGES-2) (Prostaglandin-H(2) E-isomerase) (EC 5.3.99.3) [Cleaved into: Prostaglandin E synthase 2 truncated form]	PTGES2 C9orf15 PGES2	Homo sapiens (Human)	377
PTGES2	X6RJ95	X6RJ95_HUMAN	unreviewed	Prostaglandin E synthase 2 (Fragment)	PTGES2	Homo sapiens (Human)	265
UQCRFS1	P47985	UCRI_HUMAN	reviewed	Cytochrome b-c1 complex subunit Rieske, mitochondrial (EC 7.1.1.8) (Complex III subunit 5) (Cytochrome b-c1 complex subunit 5) (Rieske iron-sulfur protein) (RISP) (Rieske protein UQCRFS1) (Ubiquinol-cytochrome c reductase iron-sulfur subunit) [Cleaved into: Cytochrome b-c1 complex subunit 9 (Su9) (Subunit 9) (8 kDa subunit 9) (Complex III subunit IX) (Cytochrome b-c1 complex subunit 11) (UQCRFS1 …	UQCRFS1	Homo sapiens (Human)	274
GNAQ	A0A024R240	A0A024R240_HUMAN	unreviewed	Epididymis secretory sperm binding protein (Guanine nucleotide binding protein (G protein), q polypeptide, isoform CRA_c)	GNAQ hCG_1984513	Homo sapiens (Human)	359
GNAQ	B1AM21	B1AM21_HUMAN	unreviewed	Guanine nucleotide-binding protein G(q) subunit alpha (Fragment)	GNAQ	Homo sapiens (Human)	170
GNAQ	G3V1P7	G3V1P7_HUMAN	unreviewed	Guanine nucleotide binding protein (G protein), q polypeptide, isoform CRA_a	GNAQ hCG_1984513	Homo sapiens (Human)	157
GNAQ	G9FP35	G9FP35_HUMAN	unreviewed	Guanine nucleotide binding protein	GNAQ	Homo sapiens (Human)	359
GNAQ	G9FP37	G9FP37_HUMAN	unreviewed	Guanine nucleotide binding protein (Fragment)	GNAQ	Homo sapiens (Human)	43
GNAQ	G9FP38	G9FP38_HUMAN	unreviewed	Guanine nucleotide binding protein (Fragment)	GNAQ	Homo sapiens (Human)	43
GNAQ	P50148	GNAQ_HUMAN	reviewed	Guanine nucleotide-binding protein G(q) subunit alpha (Guanine nucleotide-binding protein alpha-q)	GNAQ GAQ	Homo sapiens (Human)	359
DNM2	A0A024R7C9	A0A024R7C9_HUMAN	unreviewed	Dynamin GTPase (EC 3.6.5.5)	DNM2 hCG_2033723	Homo sapiens (Human)	460
DNM2	K7EMQ3	K7EMQ3_HUMAN	unreviewed	Dynamin-2 (Fragment)	DNM2	Homo sapiens (Human)	289
DNM2	K7EMR9	K7EMR9_HUMAN	unreviewed	Dynamin-2 (Fragment)	DNM2	Homo sapiens (Human)	169
DNM2	K7ENE7	K7ENE7_HUMAN	unreviewed	Dynamin-2 (Fragment)	DNM2	Homo sapiens (Human)	137
DNM2	K7EPK9	K7EPK9_HUMAN	unreviewed	Dynamin-2 (Fragment)	DNM2	Homo sapiens (Human)	50
DNM2	P50570	DYN2_HUMAN	reviewed	Dynamin-2 (EC 3.6.5.5)	DNM2 DYN2	Homo sapiens (Human)	870
DNM2	Q9UPH5	Q9UPH5_HUMAN	unreviewed	Dynamin II (Fragment)	DNM2	Homo sapiens (Human)	393
HNRNPD	D6RAF8	D6RAF8_HUMAN	unreviewed	Heterogeneous nuclear ribonucleoprotein D0 (Fragment)	HNRNPD	Homo sapiens (Human)	221
HNRNPD	D6RBP9	D6RBP9_HUMAN	unreviewed	Heterogeneous nuclear ribonucleoprotein D0	HNRNPD	Homo sapiens (Human)	86
HNRNPD	D6RBQ9	D6RBQ9_HUMAN	unreviewed	Heterogeneous nuclear ribonucleoprotein D0 (Fragment)	HNRNPD	Homo sapiens (Human)	155
HNRNPD	D6RD83	D6RD83_HUMAN	unreviewed	Heterogeneous nuclear ribonucleoprotein D0 (Fragment)	HNRNPD	Homo sapiens (Human)	92
HNRNPD	D6RF44	D6RF44_HUMAN	unreviewed	Heterogeneous nuclear ribonucleoprotein D0 (Fragment)	HNRNPD	Homo sapiens (Human)	111
HNRNPD	H0Y8G5	H0Y8G5_HUMAN	unreviewed	Heterogeneous nuclear ribonucleoprotein D0 (Fragment)	HNRNPD	Homo sapiens (Human)	260
HNRNPD	H0YA96	H0YA96_HUMAN	unreviewed	Heterogeneous nuclear ribonucleoprotein D0 (Fragment)	HNRNPD	Homo sapiens (Human)	210
HNRNPD	Q14103	HNRPD_HUMAN	reviewed	Heterogeneous nuclear ribonucleoprotein D0 (hnRNP D0) (AU-rich element RNA-binding protein 1)	HNRNPD AUF1 HNRPD	Homo sapiens (Human)	355
S100A1	A0A0S2Z4H2	A0A0S2Z4H2_HUMAN	unreviewed	Protein S100 (S100 calcium-binding protein) (Fragment)	S100A1	Homo sapiens (Human)	94
S100A1	P23297	S10A1_HUMAN	reviewed	Protein S100-A1 (S-100 protein alpha chain) (S-100 protein subunit alpha) (S100 calcium-binding protein A1)	S100A1 S100A	Homo sapiens (Human)	94
S100A1	Q5T7Y4	Q5T7Y4_HUMAN	unreviewed	Protein S100-A1 (S100 calcium binding protein A1 isoform 2)	S100A1	Homo sapiens (Human)	53
S100A1	Q5T7Y5	Q5T7Y5_HUMAN	unreviewed	Protein S100-A1 (Fragment)	S100A1	Homo sapiens (Human)	34
S100A1	Q5T7Y6	Q5T7Y6_HUMAN	unreviewed	Protein S100 (S100 calcium-binding protein)	S100A1 hCG_15470	Homo sapiens (Human)	147
KCNJ5	A0A024R3K7	A0A024R3K7_HUMAN	unreviewed	Cardiac inward rectifier (G protein-activated inward rectifier potassium channel 4) (Heart KATP channel) (Inward rectifier K(+) channel Kir3.4) (KATP-1) (Potassium channel, inwardly rectifying subfamily J member 5)	KCNJ5 hCG_39644	Homo sapiens (Human)	419
KCNJ5	A0A5J6E2W8	A0A5J6E2W8_HUMAN	unreviewed	Cardiac inward rectifier (G protein-activated inward rectifier potassium channel 4) (Heart KATP channel) (Inward rectifier K(+) channel Kir3.4) (KATP-1) (Potassium channel, inwardly rectifying subfamily J member 5)	KCNJ5	Homo sapiens (Human)	419
KCNJ5	H7CGH0	H7CGH0_HUMAN	unreviewed	Cardiac inward rectifier (G protein-activated inward rectifier potassium channel 4) (Heart KATP channel) (Inward rectifier K(+) channel Kir3.4) (KATP-1) (Potassium channel, inwardly rectifying subfamily J member 5)	KCNJ5	Homo sapiens (Human)	419
KCNJ5	H9A8K9	H9A8K9_HUMAN	unreviewed	G protein-activated inward rectifier potassium channel 4 (Fragment)	KCNJ5	Homo sapiens (Human)	169
KCNJ5	H9A8L0	H9A8L0_HUMAN	unreviewed	G protein-activated inward rectifier potassium channel 4 (Fragment)	KCNJ5	Homo sapiens (Human)	170
KCNJ5	P48544	KCNJ5_HUMAN	reviewed	G protein-activated inward rectifier potassium channel 4 (GIRK-4) (Cardiac inward rectifier) (CIR) (Heart KATP channel) (Inward rectifier K(+) channel Kir3.4) (IRK-4) (KATP-1) (Potassium channel, inwardly rectifying subfamily J member 5)	KCNJ5 GIRK4	Homo sapiens (Human)	419
KCNJ5	Q4QRJ2	Q4QRJ2_HUMAN	unreviewed	Cardiac inward rectifier (G protein-activated inward rectifier potassium channel 4) (Heart KATP channel) (Inward rectifier K(+) channel Kir3.4) (KATP-1) (Potassium channel, inwardly rectifying subfamily J member 5) (Fragment)	KCNJ5	Homo sapiens (Human)	418
AP1M1	A0A024R7K8	A0A024R7K8_HUMAN	unreviewed	Adaptor-related protein complex 1, mu 1 subunit, isoform CRA_a	AP1M1 hCG_36931	Homo sapiens (Human)	423
AP1M1	A0A087WZX7	A0A087WZX7_HUMAN	unreviewed	AP-1 complex subunit mu-1 (Fragment)	AP1M1	Homo sapiens (Human)	128
AP1M1	E7ENJ6	E7ENJ6_HUMAN	unreviewed	AP-1 complex subunit mu-1	AP1M1	Homo sapiens (Human)	370
AP1M1	K7EJL1	K7EJL1_HUMAN	unreviewed	AP-1 complex subunit mu-1	AP1M1	Homo sapiens (Human)	351
AP1M1	K7ENA7	K7ENA7_HUMAN	unreviewed	AP-1 complex subunit mu-1 (Fragment)	AP1M1	Homo sapiens (Human)	136
AP1M1	K7EPJ8	K7EPJ8_HUMAN	unreviewed	AP-1 complex subunit mu-1 (Fragment)	AP1M1	Homo sapiens (Human)	125
AP1M1	K7EQ90	K7EQ90_HUMAN	unreviewed	AP-1 complex subunit mu-1 (Fragment)	AP1M1	Homo sapiens (Human)	64
AP1M1	K7EQX3	K7EQX3_HUMAN	unreviewed	AP-1 complex subunit mu-1 (Fragment)	AP1M1	Homo sapiens (Human)	176
AP1M1	K7ER75	K7ER75_HUMAN	unreviewed	AP-1 complex subunit mu-1 (Fragment)	AP1M1	Homo sapiens (Human)	105
AP1M1	Q9BXS5	AP1M1_HUMAN	reviewed	AP-1 complex subunit mu-1 (AP-mu chain family member mu1A) (Adaptor protein complex AP-1 subunit mu-1) (Adaptor-related protein complex 1 subunit mu-1) (Clathrin assembly protein complex 1 mu-1 medium chain 1) (Clathrin coat assembly protein AP47) (Clathrin coat-associated protein AP47) (Golgi adaptor HA1/AP1 adaptin mu-1 subunit) (Mu-adaptin 1) (Mu1A-adaptin)	AP1M1 CLTNM	Homo sapiens (Human)	423
NDUFB10	A8K761	A8K761_HUMAN	unreviewed	Complex I-PDSW (NADH dehydrogenase [ubiquinone] 1 beta subcomplex subunit 10) (NADH-ubiquinone oxidoreductase PDSW subunit)	NDUFB10 hCG_42700	Homo sapiens (Human)	172
NDUFB10	H3BPJ9	H3BPJ9_HUMAN	unreviewed	Complex I-PDSW (NADH dehydrogenase [ubiquinone] 1 beta subcomplex subunit 10) (NADH-ubiquinone oxidoreductase PDSW subunit)	NDUFB10	Homo sapiens (Human)	161
NDUFB10	H3BV16	H3BV16_HUMAN	unreviewed	Complex I-PDSW (NADH dehydrogenase [ubiquinone] 1 beta subcomplex subunit 10) (NADH-ubiquinone oxidoreductase PDSW subunit) (Fragment)	NDUFB10	Homo sapiens (Human)	142
NDUFB10	O96000	NDUBA_HUMAN	reviewed	NADH dehydrogenase [ubiquinone] 1 beta subcomplex subunit 10 (Complex I-PDSW) (CI-PDSW) (NADH-ubiquinone oxidoreductase PDSW subunit)	NDUFB10	Homo sapiens (Human)	172
NDUFB10	Q96RX5	Q96RX5_HUMAN	unreviewed	NADH ubiquinone oxidoreductase PDSW subunit (RH 16p13.3) (Fragment)	NDUFB10	Homo sapiens (Human)	43
KRT19	C9JM50	C9JM50_HUMAN	unreviewed	Keratin, type I cytoskeletal 19 (Fragment)	KRT19	Homo sapiens (Human)	196
KRT19	K7EMS3	K7EMS3_HUMAN	unreviewed	Keratin, type I cytoskeletal 19 (Fragment)	KRT19	Homo sapiens (Human)	181
KRT19	P08727	K1C19_HUMAN	reviewed	Keratin, type I cytoskeletal 19 (Cytokeratin-19) (CK-19) (Keratin-19) (K19)	KRT19	Homo sapiens (Human)	400
AFG3L2	D3DUJ0	D3DUJ0_HUMAN	unreviewed	AFG3 ATPase family gene 3-like 2 (Yeast), isoform CRA_a (Fragment)	AFG3L2 hCG_38275	Homo sapiens (Human)	759
AFG3L2	K7EP56	K7EP56_HUMAN	unreviewed	AFG3-like protein 2 (Fragment)	AFG3L2	Homo sapiens (Human)	209
AFG3L2	Q9Y4W6	AFG32_HUMAN	reviewed	AFG3-like protein 2 (EC 3.4.24.-) (Paraplegin-like protein)	AFG3L2	Homo sapiens (Human)	797
ECPAS	F6XAQ5	F6XAQ5_HUMAN	unreviewed	Proteasome adapter and scaffold protein ECM29 (Fragment)	ECPAS	Homo sapiens (Human)	142
ECPAS	J3KN16	J3KN16_HUMAN	unreviewed	Proteasome adapter and scaffold protein ECM29	ECPAS	Homo sapiens (Human)	2017
ECPAS	Q5VYK3	ECM29_HUMAN	reviewed	Proteasome adapter and scaffold protein ECM29 (Ecm29 proteasome adapter and scaffold) (Proteasome-associated protein ECM29 homolog)	ECPAS ECM29 KIAA0368	Homo sapiens (Human)	1845
ECPAS	R4GMY1	R4GMY1_HUMAN	unreviewed	Proteasome adapter and scaffold protein ECM29 (Fragment)	ECPAS	Homo sapiens (Human)	890
ECPAS	R4GMY3	R4GMY3_HUMAN	unreviewed	Proteasome adapter and scaffold protein ECM29 (Fragment)	ECPAS	Homo sapiens (Human)	128
NAPG	J3KTJ6	J3KTJ6_HUMAN	unreviewed	Gamma-soluble NSF attachment protein (Fragment)	NAPG	Homo sapiens (Human)	177
NAPG	J3QKW4	J3QKW4_HUMAN	unreviewed	Gamma-soluble NSF attachment protein	NAPG	Homo sapiens (Human)	22
NAPG	J3QS28	J3QS28_HUMAN	unreviewed	Gamma-soluble NSF attachment protein	NAPG	Homo sapiens (Human)	18
NAPG	Q6FHY4	Q6FHY4_HUMAN	unreviewed	N-ethylmaleimide-sensitive factor attachment protein, gamma, isoform CRA_b (NAPG protein) (cDNA, FLJ95310, Homo sapiens N-ethylmaleimide-sensitive factor attachment protein,gamma (NAPG), mRNA)	NAPG hCG_37210	Homo sapiens (Human)	312
NAPG	Q99747	SNAG_HUMAN	reviewed	Gamma-soluble NSF attachment protein (SNAP-gamma) (N-ethylmaleimide-sensitive factor attachment protein gamma)	NAPG SNAPG	Homo sapiens (Human)	312
ACOT9	C9J7L8	C9J7L8_HUMAN	unreviewed	Acyl-coenzyme A thioesterase 9, mitochondrial	ACOT9	Homo sapiens (Human)	136
ACOT9	F8WDI2	F8WDI2_HUMAN	unreviewed	Acyl-coenzyme A thioesterase 9, mitochondrial	ACOT9	Homo sapiens (Human)	46
ACOT9	H7C5Q2	H7C5Q2_HUMAN	unreviewed	Acyl-coenzyme A thioesterase 9, mitochondrial (Fragment)	ACOT9	Homo sapiens (Human)	264
ACOT9	Q96EA2	Q96EA2_HUMAN	unreviewed	ACOT9 protein	ACOT9	Homo sapiens (Human)	212
ACOT9	Q9Y305	ACOT9_HUMAN	reviewed	Acyl-coenzyme A thioesterase 9, mitochondrial (Acyl-CoA thioesterase 9) (EC 3.1.2.-) (Acyl-CoA thioester hydrolase 9)	ACOT9 CGI-16	Homo sapiens (Human)	439
UBE2V2	A0M8W4	A0M8W4_HUMAN	unreviewed	Ubiquitin-conjugating enzyme E2 variant 2 (Ubiquitin-conjugating enzyme E2 variant 2, isoform CRA_b) (cDNA, FLJ93989, Homo sapiens ubiquitin-conjugating enzyme E2 variant 2 (UBE2V2),mRNA)	UBE2V2 hCG_1640505	Homo sapiens (Human)	145
UBE2V2	E5RIF1	E5RIF1_HUMAN	unreviewed	Ubiquitin-conjugating enzyme E2 variant 2 (Fragment)	UBE2V2	Homo sapiens (Human)	52
UBE2V2	G3V113	G3V113_HUMAN	unreviewed	Ubiquitin-conjugating enzyme E2 variant 2 (Ubiquitin-conjugating enzyme E2 variant 2, isoform CRA_a)	UBE2V2 hCG_1640505	Homo sapiens (Human)	105
UBE2V2	H0YBP9	H0YBP9_HUMAN	unreviewed	Ubiquitin-conjugating enzyme E2 variant 2 (Fragment)	UBE2V2	Homo sapiens (Human)	109
UBE2V2	H0YBX6	H0YBX6_HUMAN	unreviewed	Ubiquitin-conjugating enzyme E2 variant 2 (Fragment)	UBE2V2	Homo sapiens (Human)	154
UBE2V2	Q15819	UB2V2_HUMAN	reviewed	Ubiquitin-conjugating enzyme E2 variant 2 (DDVit 1) (Enterocyte differentiation-associated factor 1) (EDAF-1) (Enterocyte differentiation-promoting factor 1) (EDPF-1) (MMS2 homolog) (Vitamin D3-inducible protein)	UBE2V2 MMS2 UEV2	Homo sapiens (Human)	145
APOBEC2	Q9Y235	ABEC2_HUMAN	reviewed	C->U-editing enzyme APOBEC-2 (EC 3.5.4.36) (mRNA(cytosine(6666)) deaminase 2)	APOBEC2	Homo sapiens (Human)	224
CRKL	L8E7R7	L8E7R7_HUMAN	unreviewed	Alternative protein CRKL	CRKL	Homo sapiens (Human)	68
CRKL	P46109	CRKL_HUMAN	reviewed	Crk-like protein	CRKL	Homo sapiens (Human)	303
Dcxr	A0A384NY14	A0A384NY14_HUMAN	unreviewed	Dicarbonyl/L-xylulose reductase, isoform CRA_b (Epididymis secretory sperm binding protein)	DCXR hCG_40598	Homo sapiens (Human)	244
Dcxr	J3KRZ4	J3KRZ4_HUMAN	unreviewed	L-xylulose reductase (Fragment)	DCXR	Homo sapiens (Human)	141
Dcxr	J3KS22	J3KS22_HUMAN	unreviewed	L-xylulose reductase (Fragment)	DCXR	Homo sapiens (Human)	223
Dcxr	J3KSZ5	J3KSZ5_HUMAN	unreviewed	L-xylulose reductase (Fragment)	DCXR	Homo sapiens (Human)	143
Dcxr	J3QL34	J3QL34_HUMAN	unreviewed	L-xylulose reductase (Fragment)	DCXR	Homo sapiens (Human)	176
Dcxr	J3QRQ2	J3QRQ2_HUMAN	unreviewed	L-xylulose reductase (Fragment)	DCXR	Homo sapiens (Human)	86
Dcxr	J3QS36	J3QS36_HUMAN	unreviewed	L-xylulose reductase (Fragment)	DCXR	Homo sapiens (Human)	225
Dcxr	J3QS45	J3QS45_HUMAN	unreviewed	L-xylulose reductase (Fragment)	DCXR	Homo sapiens (Human)	100
Dcxr	Q7Z4W1	DCXR_HUMAN	reviewed	L-xylulose reductase (XR) (EC 1.1.1.10) (Carbonyl reductase II) (Dicarbonyl/L-xylulose reductase) (Kidney dicarbonyl reductase) (kiDCR) (Short chain dehydrogenase/reductase family 20C member 1) (Sperm surface protein P34H)	DCXR SDR20C1	Homo sapiens (Human)	244
RYR2	A0A590UJF6	A0A590UJF6_HUMAN	unreviewed	Ryanodine receptor 2 (Fragment)	RYR2	Homo sapiens (Human)	326
RYR2	A0A590UJZ8	A0A590UJZ8_HUMAN	unreviewed	Ryanodine receptor 2 (Fragment)	RYR2	Homo sapiens (Human)	1806
RYR2	A0A590UK06	A0A590UK06_HUMAN	unreviewed	Ryanodine receptor 2 (Fragment)	RYR2	Homo sapiens (Human)	34
RYR2	A0A590UKB7	A0A590UKB7_HUMAN	unreviewed	Ryanodine receptor 2 (Fragment)	RYR2	Homo sapiens (Human)	1327
RYR2	H7BY35	H7BY35_HUMAN	unreviewed	Ryanodine receptor 2	RYR2	Homo sapiens (Human)	4950
RYR2	L8E9M2	L8E9M2_HUMAN	unreviewed	Alternative protein RYR2	RYR2	Homo sapiens (Human)	54
RYR2	Q92736	RYR2_HUMAN	reviewed	Ryanodine receptor 2 (RYR-2) (RyR2) (hRYR-2) (Cardiac muscle ryanodine receptor) (Cardiac muscle ryanodine receptor-calcium release channel) (Type 2 ryanodine receptor)	RYR2	Homo sapiens (Human)	4967
BVES	Q8NE79	POPD1_HUMAN	reviewed	Blood vessel epicardial substance (hBVES) (Popeye domain-containing protein 1) (Popeye protein 1)	BVES POP1 POPDC1	Homo sapiens (Human)	360
DYNLL2	L8ECM3	L8ECM3_HUMAN	unreviewed	Alternative protein DYNLL2	DYNLL2	Homo sapiens (Human)	40
DYNLL2	Q96FJ2	DYL2_HUMAN	reviewed	Dynein light chain 2, cytoplasmic (8 kDa dynein light chain b) (DLC8b) (Dynein light chain LC8-type 2)	DYNLL2 DLC2	Homo sapiens (Human)	89
PITPNA	F5GWE5	F5GWE5_HUMAN	unreviewed	Phosphatidylinositol transfer protein alpha isoform	PITPNA	Homo sapiens (Human)	270
PITPNA	I3L2X8	I3L2X8_HUMAN	unreviewed	Phosphatidylinositol transfer protein alpha isoform (Fragment)	PITPNA	Homo sapiens (Human)	83
PITPNA	I3L3W1	I3L3W1_HUMAN	unreviewed	Phosphatidylinositol transfer protein alpha isoform (Fragment)	PITPNA	Homo sapiens (Human)	44
PITPNA	I3L459	I3L459_HUMAN	unreviewed	Phosphatidylinositol transfer protein alpha isoform (Fragment)	PITPNA	Homo sapiens (Human)	142
PITPNA	I3L471	I3L471_HUMAN	unreviewed	Phosphatidylinositol transfer protein alpha isoform	PITPNA	Homo sapiens (Human)	98
PITPNA	I3L4C0	I3L4C0_HUMAN	unreviewed	Phosphatidylinositol transfer protein alpha isoform (Fragment)	PITPNA	Homo sapiens (Human)	115
PITPNA	I3L4H1	I3L4H1_HUMAN	unreviewed	Phosphatidylinositol transfer protein alpha isoform (Fragment)	PITPNA	Homo sapiens (Human)	209
PITPNA	I3L4U7	I3L4U7_HUMAN	unreviewed	Phosphatidylinositol transfer protein alpha isoform (Fragment)	PITPNA	Homo sapiens (Human)	121
PITPNA	I3NI10	I3NI10_HUMAN	unreviewed	Phosphatidylinositol transfer protein alpha isoform (Fragment)	PITPNA	Homo sapiens (Human)	66
PITPNA	Q00169	PIPNA_HUMAN	reviewed	Phosphatidylinositol transfer protein alpha isoform (PI-TP-alpha) (PtdIns transfer protein alpha) (PtdInsTP alpha)	PITPNA PITPN	Homo sapiens (Human)	270
PITPNA	Q6NUL6	Q6NUL6_HUMAN	unreviewed	PITPNA protein (Fragment)	PITPNA	Homo sapiens (Human)	316
NDUFS5	O43920	NDUS5_HUMAN	reviewed	NADH dehydrogenase [ubiquinone] iron-sulfur protein 5 (Complex I-15 kDa) (CI-15 kDa) (NADH-ubiquinone oxidoreductase 15 kDa subunit)	NDUFS5	Homo sapiens (Human)	106
NDUFS5	Q6IBA0	Q6IBA0_HUMAN	unreviewed	Complex I-15 kDa (NADH dehydrogenase [ubiquinone] iron-sulfur protein 5) (NADH-ubiquinone oxidoreductase 15 kDa subunit)	NDUFS5 hCG_1782706	Homo sapiens (Human)	106
PTGIS	L8EC60	L8EC60_HUMAN	unreviewed	Alternative protein PTGIS	PTGIS	Homo sapiens (Human)	51
PTGIS	Q16647	PTGIS_HUMAN	reviewed	Prostacyclin synthase (EC 5.3.99.4) (Hydroperoxy icosatetraenoate dehydratase) (EC 4.2.1.152) (Prostaglandin I2 synthase)	PTGIS CYP8 CYP8A1	Homo sapiens (Human)	500
PTGIS	Q6LEN2	Q6LEN2_HUMAN	unreviewed	Prostacyclin synthase (EC 5.3.99.4) (Prostaglandin I2 synthase)	PTGIS	Homo sapiens (Human)	500
RRAS	A0A024QZF2	A0A024QZF2_HUMAN	unreviewed	Related RAS viral (R-ras) oncogene homolog, isoform CRA_a	RRAS hCG_21124	Homo sapiens (Human)	218
RRAS	P10301	RRAS_HUMAN	reviewed	Ras-related protein R-Ras (EC 3.6.5.-) (p23)	RRAS	Homo sapiens (Human)	218
COL14A1	A0A0A0MQT7	A0A0A0MQT7_HUMAN	unreviewed	Collagen alpha-1(XIV) chain	COL14A1	Homo sapiens (Human)	757
COL14A1	H0YBB2	H0YBB2_HUMAN	unreviewed	Collagen alpha-1(XIV) chain (Fragment)	COL14A1	Homo sapiens (Human)	336
COL14A1	J3QT75	J3QT75_HUMAN	unreviewed	Collagen alpha-1(XIV) chain (Fragment)	COL14A1	Homo sapiens (Human)	149
COL14A1	J3QT83	J3QT83_HUMAN	unreviewed	Collagen alpha-1(XIV) chain (Fragment)	COL14A1	Homo sapiens (Human)	843
COL14A1	L8EB32	L8EB32_HUMAN	unreviewed	Alternative protein COL14A1	COL14A1	Homo sapiens (Human)	48
COL14A1	Q05707	COEA1_HUMAN	reviewed	Collagen alpha-1(XIV) chain (Undulin)	COL14A1 UND	Homo sapiens (Human)	1796
COL14A1	Q4G0W3	Q4G0W3_HUMAN	unreviewed	COL14A1 protein (Collagen alpha-1(XIV) chain)	COL14A1	Homo sapiens (Human)	534
FUS	H3BNZ4	H3BNZ4_HUMAN	unreviewed	RNA-binding protein FUS	FUS	Homo sapiens (Human)	263
FUS	H3BPE7	H3BPE7_HUMAN	unreviewed	RNA-binding protein FUS	FUS	Homo sapiens (Human)	527
FUS	P35637	FUS_HUMAN	reviewed	RNA-binding protein FUS (75 kDa DNA-pairing protein) (Oncogene FUS) (Oncogene TLS) (POMp75) (Translocated in liposarcoma protein)	FUS TLS	Homo sapiens (Human)	526
FUS	Q6IBQ5	Q6IBQ5_HUMAN	unreviewed	FUS protein (Fusion (Involved in t(1216) in malignant liposarcoma), isoform CRA_a) (Fusion, derived from t(12;16) malignant liposarcoma)	FUS hCG_21147	Homo sapiens (Human)	526
FUS	Q8TBR3	Q8TBR3_HUMAN	unreviewed	Fusion (Involved in t(1216) in malignant liposarcoma)	FUS	Homo sapiens (Human)	526
HIBCH	B8ZZZ0	B8ZZZ0_HUMAN	unreviewed	3-hydroxyisobutyryl-CoA hydrolase, mitochondrial (EC 3.1.2.4) (3-hydroxyisobutyryl-coenzyme A hydrolase) (Fragment)	HIBCH	Homo sapiens (Human)	273
HIBCH	B9A058	B9A058_HUMAN	unreviewed	3-hydroxyisobutyryl-CoA hydrolase, mitochondrial (EC 3.1.2.4) (3-hydroxyisobutyryl-coenzyme A hydrolase)	HIBCH	Homo sapiens (Human)	163
HIBCH	F8W8A6	F8W8A6_HUMAN	unreviewed	3-hydroxyisobutyryl-CoA hydrolase, mitochondrial (EC 3.1.2.4) (3-hydroxyisobutyryl-coenzyme A hydrolase) (Fragment)	HIBCH	Homo sapiens (Human)	128
HIBCH	H7BYI7	H7BYI7_HUMAN	unreviewed	3-hydroxyisobutyryl-CoA hydrolase, mitochondrial (EC 3.1.2.4) (3-hydroxyisobutyryl-coenzyme A hydrolase) (Fragment)	HIBCH	Homo sapiens (Human)	69
HIBCH	H7C126	H7C126_HUMAN	unreviewed	3-hydroxyisobutyryl-CoA hydrolase, mitochondrial (Fragment)	HIBCH	Homo sapiens (Human)	38
HIBCH	H7C1A5	H7C1A5_HUMAN	unreviewed	3-hydroxyisobutyryl-CoA hydrolase, mitochondrial (EC 3.1.2.4) (3-hydroxyisobutyryl-coenzyme A hydrolase) (Fragment)	HIBCH	Homo sapiens (Human)	119
HIBCH	H7C400	H7C400_HUMAN	unreviewed	3-hydroxyisobutyryl-CoA hydrolase, mitochondrial (EC 3.1.2.4) (3-hydroxyisobutyryl-coenzyme A hydrolase) (Fragment)	HIBCH	Homo sapiens (Human)	52
HIBCH	Q6NVY1	HIBCH_HUMAN	reviewed	3-hydroxyisobutyryl-CoA hydrolase, mitochondrial (EC 3.1.2.4) (3-hydroxyisobutyryl-coenzyme A hydrolase) (HIB-CoA hydrolase) (HIBYL-CoA-H)	HIBCH	Homo sapiens (Human)	386
RPL22	K7EJT5	K7EJT5_HUMAN	unreviewed	60S ribosomal protein L22 (Fragment)	RPL22	Homo sapiens (Human)	47
RPL22	K7ELC4	K7ELC4_HUMAN	unreviewed	60S ribosomal protein L22 (Fragment)	RPL22	Homo sapiens (Human)	79
RPL22	K7EMH1	K7EMH1_HUMAN	unreviewed	60S ribosomal protein L22 (Fragment)	RPL22	Homo sapiens (Human)	89
RPL22	K7EP65	K7EP65_HUMAN	unreviewed	60S ribosomal protein L22 (Fragment)	RPL22	Homo sapiens (Human)	48
RPL22	K7ERI7	K7ERI7_HUMAN	unreviewed	60S ribosomal protein L22 (Ribosomal protein L22, isoform CRA_b)	RPL22 hCG_2009685	Homo sapiens (Human)	95
RPL22	L8E9H0	L8E9H0_HUMAN	unreviewed	Alternative protein RPL22	RPL22	Homo sapiens (Human)	43
RPL22	P35268	RL22_HUMAN	reviewed	60S ribosomal protein L22 (EBER-associated protein) (EAP) (Epstein-Barr virus small RNA-associated protein) (Heparin-binding protein HBp15) (Large ribosomal subunit protein eL22)	RPL22	Homo sapiens (Human)	128
RPL22	Q8WYP0	Q8WYP0_HUMAN	unreviewed	Ribosomal protein L22 (Fragment)	RPL22	Homo sapiens (Human)	39
RPL22	Q9BYF5	Q9BYF5_HUMAN	unreviewed	Ribosomal protein L22 (Fragment)	RPL22	Homo sapiens (Human)	20
RIDA	E5RIP8	E5RIP8_HUMAN	unreviewed	2-iminobutanoate/2-iminopropanoate deaminase	RIDA	Homo sapiens (Human)	42
RIDA	H0YB34	H0YB34_HUMAN	unreviewed	2-iminobutanoate/2-iminopropanoate deaminase (EC 3.5.99.10) (Translation inhibitor L-PSP ribonuclease) (Fragment)	RIDA	Homo sapiens (Human)	148
RIDA	H0YBX3	H0YBX3_HUMAN	unreviewed	2-iminobutanoate/2-iminopropanoate deaminase (EC 3.5.99.10) (Translation inhibitor L-PSP ribonuclease) (Fragment)	RIDA	Homo sapiens (Human)	127
RIDA	P52758	RIDA_HUMAN	reviewed	2-iminobutanoate/2-iminopropanoate deaminase (EC 3.5.99.10) (14.5 kDa translational inhibitor protein) (hp14.5) (p14.5) (Heat-responsive protein 12) (Reactive intermediate imine deaminase A homolog) (Translation inhibitor L-PSP ribonuclease) (UK114 antigen homolog)	RIDA HRSP12	Homo sapiens (Human)	137
SPTBN1	A0A087WUZ3	A0A087WUZ3_HUMAN	unreviewed	Spectrin beta chain	SPTBN1	Homo sapiens (Human)	2366
SPTBN1	B2ZZ89	B2ZZ89_HUMAN	unreviewed	Spectrin beta chain	SPTBN1 HEL102 hCG_17370	Homo sapiens (Human)	2364
SPTBN1	B4DIF8	B4DIF8_HUMAN	unreviewed	Spectrin, beta, non-erythrocytic 1, isoform CRA_c (cDNA FLJ55845, highly similar to Spectrin beta chain, brain 1)	SPTBN1 hCG_17370	Homo sapiens (Human)	354
SPTBN1	D6W5C0	D6W5C0_HUMAN	unreviewed	Spectrin beta chain	SPTBN1 hCG_17370	Homo sapiens (Human)	2278
SPTBN1	F8W6C1	F8W6C1_HUMAN	unreviewed	Spectrin beta chain, non-erythrocytic 1 (Fragment)	SPTBN1	Homo sapiens (Human)	690
SPTBN1	K9MS24	K9MS24_HUMAN	unreviewed	Spectrin beta chain	SPTBN1	Homo sapiens (Human)	2364
SPTBN1	L8ECA0	L8ECA0_HUMAN	unreviewed	Alternative protein SPTBN1	SPTBN1	Homo sapiens (Human)	52
SPTBN1	Q01082	SPTB2_HUMAN	reviewed	Spectrin beta chain, non-erythrocytic 1 (Beta-II spectrin) (Fodrin beta chain) (Spectrin, non-erythroid beta chain 1)	SPTBN1 SPTB2	Homo sapiens (Human)	2364
SPTBN1	Q53RC4	Q53RC4_HUMAN	unreviewed	Uncharacterized protein SPTBN1 (Fragment)	SPTBN1	Homo sapiens (Human)	49
SEC23A	F5H365	F5H365_HUMAN	unreviewed	Protein transport protein SEC23	SEC23A	Homo sapiens (Human)	736
SEC23A	G3V1W4	G3V1W4_HUMAN	unreviewed	Protein transport protein SEC23	SEC23A	Homo sapiens (Human)	108
SEC23A	G3V2R6	G3V2R6_HUMAN	unreviewed	Protein transport protein SEC23 (Fragment)	SEC23A	Homo sapiens (Human)	169
SEC23A	G3V3G5	G3V3G5_HUMAN	unreviewed	Protein transport protein SEC23 (Fragment)	SEC23A	Homo sapiens (Human)	140
SEC23A	G3V4Q2	G3V4Q2_HUMAN	unreviewed	Protein transport protein SEC23	SEC23A	Homo sapiens (Human)	86
SEC23A	G3V4V1	G3V4V1_HUMAN	unreviewed	Protein transport protein SEC23 (Fragment)	SEC23A	Homo sapiens (Human)	93
SEC23A	G3V5K1	G3V5K1_HUMAN	unreviewed	Protein transport protein SEC23 (Fragment)	SEC23A	Homo sapiens (Human)	40
SEC23A	G3V5X8	G3V5X8_HUMAN	unreviewed	Protein transport protein SEC23	SEC23A	Homo sapiens (Human)	85
SEC23A	L8ECD0	L8ECD0_HUMAN	unreviewed	Alternative protein SEC23A	SEC23A	Homo sapiens (Human)	78
SEC23A	Q15436	SC23A_HUMAN	reviewed	Protein transport protein Sec23A (hSec23A) (SEC23-related protein A)	SEC23A	Homo sapiens (Human)	765
CCT3	B4DUR8	B4DUR8_HUMAN	unreviewed	T-complex protein 1 subunit gamma	CCT3	Homo sapiens (Human)	500
CCT3	E9PM09	E9PM09_HUMAN	unreviewed	T-complex protein 1 subunit gamma (Fragment)	CCT3	Homo sapiens (Human)	154
CCT3	E9PQ35	E9PQ35_HUMAN	unreviewed	T-complex protein 1 subunit gamma (Fragment)	CCT3	Homo sapiens (Human)	144
CCT3	E9PRC8	E9PRC8_HUMAN	unreviewed	T-complex protein 1 subunit gamma (Fragment)	CCT3	Homo sapiens (Human)	234
CCT3	E9PRM9	E9PRM9_HUMAN	unreviewed	T-complex protein 1 subunit gamma	CCT3	Homo sapiens (Human)	54
CCT3	E9PRN0	E9PRN0_HUMAN	unreviewed	T-complex protein 1 subunit gamma	CCT3	Homo sapiens (Human)	40
CCT3	P49368	TCPG_HUMAN	reviewed	T-complex protein 1 subunit gamma (TCP-1-gamma) (CCT-gamma) (hTRiC5)	CCT3 CCTG TRIC5	Homo sapiens (Human)	545
CCT3	Q5SZW8	Q5SZW8_HUMAN	unreviewed	T-complex protein 1 subunit gamma (Fragment)	CCT3	Homo sapiens (Human)	188
CCT3	Q5SZX6	Q5SZX6_HUMAN	unreviewed	T-complex protein 1 subunit gamma (Fragment)	CCT3	Homo sapiens (Human)	276
CCT3	Q5SZX9	Q5SZX9_HUMAN	unreviewed	T-complex protein 1 subunit gamma (Fragment)	CCT3	Homo sapiens (Human)	161
CFL1	E9PK25	E9PK25_HUMAN	unreviewed	Cofilin, non-muscle isoform (Cofilin-1)	CFL1	Homo sapiens (Human)	204
CFL1	E9PLJ3	E9PLJ3_HUMAN	unreviewed	Cofilin, non-muscle isoform (Cofilin-1) (Fragment)	CFL1	Homo sapiens (Human)	79
CFL1	E9PP50	E9PP50_HUMAN	unreviewed	Cofilin, non-muscle isoform (Cofilin-1) (Fragment)	CFL1	Homo sapiens (Human)	159
CFL1	E9PQB7	E9PQB7_HUMAN	unreviewed	Cofilin, non-muscle isoform (Cofilin-1) (Fragment)	CFL1	Homo sapiens (Human)	122
CFL1	E9PS23	E9PS23_HUMAN	unreviewed	Cofilin, non-muscle isoform (Cofilin-1) (Fragment)	CFL1	Homo sapiens (Human)	90
CFL1	G3V1A4	G3V1A4_HUMAN	unreviewed	Cofilin, non-muscle isoform (Cofilin-1)	CFL1 hCG_2039457	Homo sapiens (Human)	149
CFL1	P23528	COF1_HUMAN	reviewed	Cofilin-1 (18 kDa phosphoprotein) (p18) (Cofilin, non-muscle isoform)	CFL1 CFL	Homo sapiens (Human)	166
CFL1	V9HWI5	V9HWI5_HUMAN	unreviewed	Cofilin, non-muscle isoform (Cofilin-1)	HEL-S-15 CFL1 hCG_2039457	Homo sapiens (Human)	166
Ubap2l	F8W726	F8W726_HUMAN	unreviewed	Ubiquitin-associated protein 2-like	UBAP2L	Homo sapiens (Human)	1079
Ubap2l	H0Y5H6	H0Y5H6_HUMAN	unreviewed	Ubiquitin-associated protein 2-like (Fragment)	UBAP2L	Homo sapiens (Human)	383
Ubap2l	H7C2T8	H7C2T8_HUMAN	unreviewed	Ubiquitin-associated protein 2-like (Fragment)	UBAP2L	Homo sapiens (Human)	399
Ubap2l	Q14157	UBP2L_HUMAN	reviewed	Ubiquitin-associated protein 2-like (Protein NICE-4)	UBAP2L KIAA0144 NICE4	Homo sapiens (Human)	1087
Ubap2l	Q5VU77	Q5VU77_HUMAN	unreviewed	Ubiquitin-associated protein 2-like (Fragment)	UBAP2L	Homo sapiens (Human)	350
Ubap2l	Q5VU78	Q5VU78_HUMAN	unreviewed	Ubiquitin-associated protein 2-like (Fragment)	UBAP2L	Homo sapiens (Human)	280
Ubap2l	Q5VU79	Q5VU79_HUMAN	unreviewed	Ubiquitin-associated protein 2-like (Fragment)	UBAP2L	Homo sapiens (Human)	265
Ubap2l	Q5VU80	Q5VU80_HUMAN	unreviewed	Ubiquitin-associated protein 2-like (Fragment)	UBAP2L	Homo sapiens (Human)	234
Ubap2l	Q5VU81	Q5VU81_HUMAN	unreviewed	Ubiquitin-associated protein 2-like (Fragment)	UBAP2L	Homo sapiens (Human)	182
AP1B1	C9J1E7	C9J1E7_HUMAN	unreviewed	AP-1 complex subunit beta-1 (Fragment)	AP1B1	Homo sapiens (Human)	578
AP1B1	H7C034	H7C034_HUMAN	unreviewed	AP-1 complex subunit beta-1 (Fragment)	AP1B1	Homo sapiens (Human)	173
AP1B1	Q10567	AP1B1_HUMAN	reviewed	AP-1 complex subunit beta-1 (Adaptor protein complex AP-1 subunit beta-1) (Adaptor-related protein complex 1 subunit beta-1) (Beta-1-adaptin) (Beta-adaptin 1) (Clathrin assembly protein complex 1 beta large chain) (Golgi adaptor HA1/AP1 adaptin beta subunit)	AP1B1 ADTB1 BAM22 CLAPB2	Homo sapiens (Human)	949
NDUFV2	E7EPT4	E7EPT4_HUMAN	unreviewed	NADH dehydrogenase [ubiquinone] flavoprotein 2, mitochondrial (NADH-ubiquinone oxidoreductase 24 kDa subunit)	NDUFV2	Homo sapiens (Human)	252
NDUFV2	J3KRB4	J3KRB4_HUMAN	unreviewed	NADH dehydrogenase [ubiquinone] flavoprotein 2, mitochondrial	NDUFV2	Homo sapiens (Human)	39
NDUFV2	J3QS34	J3QS34_HUMAN	unreviewed	NADH dehydrogenase [ubiquinone] flavoprotein 2, mitochondrial	NDUFV2	Homo sapiens (Human)	21
NDUFV2	P19404	NDUV2_HUMAN	reviewed	NADH dehydrogenase [ubiquinone] flavoprotein 2, mitochondrial (EC 7.1.1.2) (NADH-ubiquinone oxidoreductase 24 kDa subunit)	NDUFV2	Homo sapiens (Human)	249
NDUFV2	Q6IB76	Q6IB76_HUMAN	unreviewed	NADH dehydrogenase [ubiquinone] flavoprotein 2, mitochondrial (NADH-ubiquinone oxidoreductase 24 kDa subunit)	NDUFV2	Homo sapiens (Human)	249
NDUFV2	Q6IPW4	Q6IPW4_HUMAN	unreviewed	NADH dehydrogenase [ubiquinone] flavoprotein 2, mitochondrial (NADH-ubiquinone oxidoreductase 24 kDa subunit)	NDUFV2 hCG_1994226	Homo sapiens (Human)	249
NDUFV2	Q9UEH5	Q9UEH5_HUMAN	unreviewed	NADH dehydrogenase [ubiquinone] flavoprotein 2, mitochondrial (NADH-ubiquinone oxidoreductase 24 kDa subunit) (Fragment)	NDUFV2	Homo sapiens (Human)	231
PSMD12	A0A0S2Z476	A0A0S2Z476_HUMAN	unreviewed	Proteasome 26S subunit non-ATPase 12 isoform 2	PSMD12	Homo sapiens (Human)	316
PSMD12	A0A0S2Z489	A0A0S2Z489_HUMAN	unreviewed	Proteasome (Prosome, macropain) 26S subunit, non-ATPase, 12, isoform CRA_a (Proteasome 26S subunit non-ATPase 12 isoform 1) (Fragment)	PSMD12 hCG_1749256	Homo sapiens (Human)	456
PSMD12	J3KSK1	J3KSK1_HUMAN	unreviewed	26S proteasome non-ATPase regulatory subunit 12	PSMD12	Homo sapiens (Human)	42
PSMD12	J3KTJ5	J3KTJ5_HUMAN	unreviewed	26S proteasome non-ATPase regulatory subunit 12	PSMD12	Homo sapiens (Human)	38
PSMD12	O00232	PSD12_HUMAN	reviewed	26S proteasome non-ATPase regulatory subunit 12 (26S proteasome regulatory subunit RPN5) (26S proteasome regulatory subunit p55)	PSMD12	Homo sapiens (Human)	456
CALU	A0A024R755	A0A024R755_HUMAN	unreviewed	Calumenin	CALU hCG_41656	Homo sapiens (Human)	315
CALU	H0Y875	H0Y875_HUMAN	unreviewed	Calumenin (Fragment)	CALU	Homo sapiens (Human)	147
CALU	O43852	CALU_HUMAN	reviewed	Calumenin (Crocalbin) (IEF SSP 9302)	CALU	Homo sapiens (Human)	315
CALU	Q6IAW5	Q6IAW5_HUMAN	unreviewed	Calumenin	CALU hCG_41656 tcag7.422	Homo sapiens (Human)	315
COL6A2	C9JH44	C9JH44_HUMAN	unreviewed	Collagen alpha-2(VI) chain (Fragment)	COL6A2	Homo sapiens (Human)	180
COL6A2	H7C0M5	H7C0M5_HUMAN	unreviewed	Collagen alpha-2(VI) chain (Fragment)	COL6A2	Homo sapiens (Human)	250
COL6A2	P12110	CO6A2_HUMAN	reviewed	Collagen alpha-2(VI) chain	COL6A2	Homo sapiens (Human)	1019
COL6A2	Q6FHW5	Q6FHW5_HUMAN	unreviewed	COL6A2 protein	COL6A2	Homo sapiens (Human)	227
Gpx4	A0A087WT12	A0A087WT12_HUMAN	unreviewed	Glutathione peroxidase	GPX4	Homo sapiens (Human)	233
Gpx4	A0A087X247	A0A087X247_HUMAN	unreviewed	Phospholipid hydroperoxide glutathione peroxidase (Fragment)	GPX4	Homo sapiens (Human)	134
Gpx4	A0A087X2I2	A0A087X2I2_HUMAN	unreviewed	Glutathione peroxidase	GPX4	Homo sapiens (Human)	196
Gpx4	A0A0A0MTT1	A0A0A0MTT1_HUMAN	unreviewed	Glutathione peroxidase (Fragment)	GPX4	Homo sapiens (Human)	166
Gpx4	D6W5Y2	D6W5Y2_HUMAN	unreviewed	Glutathione peroxidase 4 (Phospholipid hydroperoxidase)	GPX4 hCG_21576	Homo sapiens (Human)	90
Gpx4	K7EJ20	K7EJ20_HUMAN	unreviewed	Glutathione peroxidase	GPX4	Homo sapiens (Human)	242
Gpx4	K7EKX7	K7EKX7_HUMAN	unreviewed	Glutathione peroxidase (Fragment)	GPX4	Homo sapiens (Human)	175
Gpx4	K7ENB4	K7ENB4_HUMAN	unreviewed	Glutathione peroxidase	GPX4	Homo sapiens (Human)	180
Gpx4	K7ERP4	K7ERP4_HUMAN	unreviewed	Glutathione peroxidase (Fragment)	GPX4	Homo sapiens (Human)	155
Gpx4	P36969	GPX4_HUMAN	reviewed	Phospholipid hydroperoxide glutathione peroxidase (PHGPx) (EC 1.11.1.12) (Glutathione peroxidase 4) (GPx-4) (GSHPx-4)	GPX4	Homo sapiens (Human)	197
Gpx4	Q6PI42	Q6PI42_HUMAN	unreviewed	Glutathione peroxidase	GPX4	Homo sapiens (Human)	197
Gpx4	R4GNE4	R4GNE4_HUMAN	unreviewed	Glutathione peroxidase (Fragment)	GPX4	Homo sapiens (Human)	179
SURF4	B7Z1G8	B7Z1G8_HUMAN	unreviewed	Surfeit locus protein 4	SURF4 hCG_28148	Homo sapiens (Human)	226
SURF4	O15260	SURF4_HUMAN	reviewed	Surfeit locus protein 4	SURF4 SURF-4	Homo sapiens (Human)	269
SURF4	Q5T8U5	Q5T8U5_HUMAN	unreviewed	Surfeit locus protein 4	SURF4 RP11-244N20.4-004	Homo sapiens (Human)	186
SURF4	Q5T8U7	Q5T8U7_HUMAN	unreviewed	Surfeit locus protein 4	SURF4 RP11-244N20.4-002	Homo sapiens (Human)	188
RABGAP1L	A0A0C4DG54	A0A0C4DG54_HUMAN	unreviewed	Rab GTPase-activating protein 1-like (Fragment)	RABGAP1L	Homo sapiens (Human)	582
RABGAP1L	A0A0U1RQT5	A0A0U1RQT5_HUMAN	unreviewed	Rab GTPase-activating protein 1-like (Fragment)	RABGAP1L	Homo sapiens (Human)	111
RABGAP1L	A0A0U1RQV7	A0A0U1RQV7_HUMAN	unreviewed	Rab GTPase-activating protein 1-like (Fragment)	RABGAP1L	Homo sapiens (Human)	87
RABGAP1L	A0A0U1RQX4	A0A0U1RQX4_HUMAN	unreviewed	Rab GTPase-activating protein 1-like (Fragment)	RABGAP1L	Homo sapiens (Human)	166
RABGAP1L	A0A0U1RQY6	A0A0U1RQY6_HUMAN	unreviewed	Rab GTPase-activating protein 1-like	RABGAP1L	Homo sapiens (Human)	245
RABGAP1L	A0A0U1RRM5	A0A0U1RRM5_HUMAN	unreviewed	Rab GTPase-activating protein 1-like	RABGAP1L	Homo sapiens (Human)	252
RABGAP1L	B7ZAP0	RBG10_HUMAN	reviewed	Rab GTPase-activating protein 1-like, isoform 10	RABGAP1L HHL KIAA0471	Homo sapiens (Human)	253
RABGAP1L	E9PNV2	E9PNV2_HUMAN	unreviewed	Rab GTPase-activating protein 1-like	RABGAP1L	Homo sapiens (Human)	97
RABGAP1L	E9PS63	E9PS63_HUMAN	unreviewed	Rab GTPase-activating protein 1-like (Fragment)	RABGAP1L	Homo sapiens (Human)	190
RABGAP1L	F5H8L0	F5H8L0_HUMAN	unreviewed	Rab GTPase-activating protein 1-like	RABGAP1L	Homo sapiens (Human)	308
RABGAP1L	Q5R372	RBG1L_HUMAN	reviewed	Rab GTPase-activating protein 1-like	RABGAP1L HHL KIAA0471	Homo sapiens (Human)	815
EIF4G2	D3DQV9	D3DQV9_HUMAN	unreviewed	Eukaryotic translation initiation factor 4 gamma 2 (Eukaryotic translation initiation factor 4 gamma, 2, isoform CRA_b) (Fragment)	EIF4G2 hCG_1991788	Homo sapiens (Human)	907
EIF4G2	E9PKF8	E9PKF8_HUMAN	unreviewed	Eukaryotic translation initiation factor 4 gamma 2 (Fragment)	EIF4G2	Homo sapiens (Human)	185
EIF4G2	H0Y3P2	H0Y3P2_HUMAN	unreviewed	Eukaryotic translation initiation factor 4 gamma 2	EIF4G2	Homo sapiens (Human)	869
EIF4G2	H0YCF8	H0YCF8_HUMAN	unreviewed	Eukaryotic translation initiation factor 4 gamma 2 (Fragment)	EIF4G2	Homo sapiens (Human)	129
EIF4G2	H0YCH5	H0YCH5_HUMAN	unreviewed	Eukaryotic translation initiation factor 4 gamma 2 (Fragment)	EIF4G2	Homo sapiens (Human)	444
EIF4G2	H0YD77	H0YD77_HUMAN	unreviewed	Eukaryotic translation initiation factor 4 gamma 2 (Fragment)	EIF4G2	Homo sapiens (Human)	282
EIF4G2	H0YD99	H0YD99_HUMAN	unreviewed	Eukaryotic translation initiation factor 4 gamma 2	EIF4G2	Homo sapiens (Human)	84
EIF4G2	H0YDC0	H0YDC0_HUMAN	unreviewed	Eukaryotic translation initiation factor 4 gamma 2 (Fragment)	EIF4G2	Homo sapiens (Human)	116
EIF4G2	H0YE22	H0YE22_HUMAN	unreviewed	Eukaryotic translation initiation factor 4 gamma 2 (Fragment)	EIF4G2	Homo sapiens (Human)	234
EIF4G2	H0YE44	H0YE44_HUMAN	unreviewed	Eukaryotic translation initiation factor 4 gamma 2 (Fragment)	EIF4G2	Homo sapiens (Human)	88
EIF4G2	H0YE87	H0YE87_HUMAN	unreviewed	Eukaryotic translation initiation factor 4 gamma 2	EIF4G2	Homo sapiens (Human)	46
EIF4G2	H0YEC5	H0YEC5_HUMAN	unreviewed	Eukaryotic translation initiation factor 4 gamma 2 (Fragment)	EIF4G2	Homo sapiens (Human)	244
EIF4G2	H0YEI7	H0YEI7_HUMAN	unreviewed	Eukaryotic translation initiation factor 4 gamma 2 (Fragment)	EIF4G2	Homo sapiens (Human)	84
EIF4G2	H0YEN8	H0YEN8_HUMAN	unreviewed	Eukaryotic translation initiation factor 4 gamma 2 (Fragment)	EIF4G2	Homo sapiens (Human)	112
EIF4G2	H0YEW3	H0YEW3_HUMAN	unreviewed	Eukaryotic translation initiation factor 4 gamma 2 (Fragment)	EIF4G2	Homo sapiens (Human)	20
EIF4G2	P78344	IF4G2_HUMAN	reviewed	Eukaryotic translation initiation factor 4 gamma 2 (eIF-4-gamma 2) (eIF-4G 2) (eIF4G 2) (Death-associated protein 5) (DAP-5) (p97)	EIF4G2 DAP5 OK/SW-cl.75	Homo sapiens (Human)	907
EIF4G2	Q2TU89	Q2TU89_HUMAN	unreviewed	Aging-associated protein 1 (Eukaryotic translation initiation factor 4 gamma, 2, isoform CRA_a) (eIF4G2 protein)	AAG1 EIF4G2 hCG_1991788	Homo sapiens (Human)	701
CFL2	F8WDN3	F8WDN3_HUMAN	unreviewed	Cofilin-2	CFL2	Homo sapiens (Human)	58
CFL2	G3V2U0	G3V2U0_HUMAN	unreviewed	Cofilin-2	CFL2	Homo sapiens (Human)	21
CFL2	Q549N0	Q549N0_HUMAN	unreviewed	Cofilin 2 (Muscle), isoform CRA_a (Cofilin 2 (Muscle), isoform CRA_c) (Cofilin isoform) (cDNA, FLJ94864, Homo sapiens cofilin 2 (muscle) (CFL2), mRNA)	CFL2 hCG_21174	Homo sapiens (Human)	166
CFL2	Q9Y281	COF2_HUMAN	reviewed	Cofilin-2 (Cofilin, muscle isoform)	CFL2	Homo sapiens (Human)	166
Mlip	D6R9R6	D6R9R6_HUMAN	unreviewed	Muscular LMNA-interacting protein (Fragment)	MLIP	Homo sapiens (Human)	110
Mlip	D6RD42	D6RD42_HUMAN	unreviewed	Muscular LMNA-interacting protein (Fragment)	MLIP	Homo sapiens (Human)	123
Mlip	D6RHX6	D6RHX6_HUMAN	unreviewed	Muscular LMNA-interacting protein	MLIP	Homo sapiens (Human)	226
Mlip	E2QRH6	E2QRH6_HUMAN	unreviewed	Muscular LMNA-interacting protein	MLIP	Homo sapiens (Human)	268
Mlip	E9PCK9	E9PCK9_HUMAN	unreviewed	Muscular LMNA-interacting protein (Fragment)	MLIP	Homo sapiens (Human)	561
Mlip	E9PFJ4	E9PFJ4_HUMAN	unreviewed	Muscular LMNA-interacting protein (Fragment)	MLIP	Homo sapiens (Human)	196
Mlip	H0Y8L5	H0Y8L5_HUMAN	unreviewed	Muscular LMNA-interacting protein (Fragment)	MLIP	Homo sapiens (Human)	329
Mlip	Q5VWP3	MLIP_HUMAN	reviewed	Muscular LMNA-interacting protein (Cardiac Isl1-interacting protein) (CIP) (Muscular-enriched A-type laminin-interacting protein)	MLIP C6orf142 Cip	Homo sapiens (Human)	458
APOOL	A0A087WUX8	A0A087WUX8_HUMAN	unreviewed	MICOS complex subunit	APOOL	Homo sapiens (Human)	263
APOOL	A0A087WYF7	A0A087WYF7_HUMAN	unreviewed	MICOS complex subunit	APOOL	Homo sapiens (Human)	268
APOOL	Q6UXV4	MIC27_HUMAN	reviewed	MICOS complex subunit MIC27 (Apolipoprotein O-like) (Protein FAM121A)	APOOL CXorf33 FAM121A MIC27 UNQ8193/PRO23204	Homo sapiens (Human)	268
RAB14	A0A024R845	A0A024R845_HUMAN	unreviewed	Ras-related protein Rab-14	RAB14 hCG_30332	Homo sapiens (Human)	215
RAB14	P61106	RAB14_HUMAN	reviewed	Ras-related protein Rab-14	RAB14	Homo sapiens (Human)	215
RAB14	X6RFL8	X6RFL8_HUMAN	unreviewed	Ras-related protein Rab-14 (Fragment)	RAB14	Homo sapiens (Human)	181
ATP6V1H	A0A024R7U9	A0A024R7U9_HUMAN	unreviewed	V-type proton ATPase subunit H	ATP6V1H hCG_27354	Homo sapiens (Human)	483
ATP6V1H	A0A024R7X3	A0A024R7X3_HUMAN	unreviewed	V-type proton ATPase subunit H	ATP6V1H hCG_27354	Homo sapiens (Human)	465
ATP6V1H	E5RG49	E5RG49_HUMAN	unreviewed	V-type proton ATPase subunit H (Fragment)	ATP6V1H	Homo sapiens (Human)	101
ATP6V1H	E5RHH0	E5RHH0_HUMAN	unreviewed	V-type proton ATPase subunit H (Fragment)	ATP6V1H	Homo sapiens (Human)	102
ATP6V1H	E5RJG1	E5RJG1_HUMAN	unreviewed	V-type proton ATPase subunit H	ATP6V1H	Homo sapiens (Human)	48
ATP6V1H	E5RK31	E5RK31_HUMAN	unreviewed	V-type proton ATPase subunit H	ATP6V1H	Homo sapiens (Human)	36
ATP6V1H	G3V126	G3V126_HUMAN	unreviewed	V-type proton ATPase subunit H	ATP6V1H hCG_27354	Homo sapiens (Human)	443
ATP6V1H	H0YB41	H0YB41_HUMAN	unreviewed	V-type proton ATPase subunit H (Fragment)	ATP6V1H	Homo sapiens (Human)	86
ATP6V1H	Q9UI12	VATH_HUMAN	reviewed	V-type proton ATPase subunit H (V-ATPase subunit H) (Nef-binding protein 1) (NBP1) (Protein VMA13 homolog) (V-ATPase 50/57 kDa subunits) (Vacuolar proton pump subunit H) (Vacuolar proton pump subunit SFD)	ATP6V1H CGI-11	Homo sapiens (Human)	483
AIFM1	A0A6Q8PF87	A0A6Q8PF87_HUMAN	unreviewed	Apoptosis-inducing factor 1, mitochondrial	AIFM1	Homo sapiens (Human)	248
AIFM1	A0A6Q8PFA7	A0A6Q8PFA7_HUMAN	unreviewed	Apoptosis-inducing factor 1, mitochondrial	AIFM1	Homo sapiens (Human)	460
AIFM1	A0A6Q8PFE1	A0A6Q8PFE1_HUMAN	unreviewed	Apoptosis-inducing factor 1, mitochondrial	AIFM1	Homo sapiens (Human)	622
AIFM1	A0A6Q8PFM5	A0A6Q8PFM5_HUMAN	unreviewed	Apoptosis-inducing factor 1, mitochondrial	AIFM1	Homo sapiens (Human)	612
AIFM1	A0A6Q8PFN1	A0A6Q8PFN1_HUMAN	unreviewed	Apoptosis-inducing factor 1, mitochondrial (Fragment)	AIFM1	Homo sapiens (Human)	61
AIFM1	A0A6Q8PFQ8	A0A6Q8PFQ8_HUMAN	unreviewed	Apoptosis-inducing factor 1, mitochondrial	AIFM1	Homo sapiens (Human)	565
AIFM1	A0A6Q8PFS4	A0A6Q8PFS4_HUMAN	unreviewed	Apoptosis-inducing factor 1, mitochondrial	AIFM1	Homo sapiens (Human)	589
AIFM1	A0A6Q8PFW2	A0A6Q8PFW2_HUMAN	unreviewed	Apoptosis-inducing factor 1, mitochondrial (Fragment)	AIFM1	Homo sapiens (Human)	293
AIFM1	A0A6Q8PG15	A0A6Q8PG15_HUMAN	unreviewed	Apoptosis-inducing factor 1, mitochondrial	AIFM1	Homo sapiens (Human)	612
AIFM1	A0A6Q8PGB7	A0A6Q8PGB7_HUMAN	unreviewed	Apoptosis-inducing factor 1, mitochondrial	AIFM1	Homo sapiens (Human)	98
AIFM1	A0A6Q8PHC0	A0A6Q8PHC0_HUMAN	unreviewed	Apoptosis-inducing factor 1, mitochondrial	AIFM1	Homo sapiens (Human)	609
AIFM1	A0A6Q8PHJ4	A0A6Q8PHJ4_HUMAN	unreviewed	Apoptosis-inducing factor 1, mitochondrial (Fragment)	AIFM1	Homo sapiens (Human)	229
AIFM1	A0A6Q8PHJ9	A0A6Q8PHJ9_HUMAN	unreviewed	Apoptosis-inducing factor 1, mitochondrial	AIFM1	Homo sapiens (Human)	611
AIFM1	E9PMA0	E9PMA0_HUMAN	unreviewed	Apoptosis-inducing factor 1, mitochondrial	AIFM1	Homo sapiens (Human)	274
AIFM1	E9PMQ8	E9PMQ8_HUMAN	unreviewed	Apoptosis-inducing factor 1, mitochondrial	AIFM1	Homo sapiens (Human)	89
AIFM1	L8E8P8	L8E8P8_HUMAN	unreviewed	Alternative protein AIFM1	AIFM1	Homo sapiens (Human)	50
AIFM1	O95831	AIFM1_HUMAN	reviewed	Apoptosis-inducing factor 1, mitochondrial (EC 1.6.99.-) (Programmed cell death protein 8)	AIFM1 AIF PDCD8	Homo sapiens (Human)	613
ETFB	M0QY67	M0QY67_HUMAN	unreviewed	Electron transfer flavoprotein subunit beta (Fragment)	ETFB	Homo sapiens (Human)	178
ETFB	P38117	ETFB_HUMAN	reviewed	Electron transfer flavoprotein subunit beta (Beta-ETF)	ETFB FP585	Homo sapiens (Human)	255
DNM1L	B4DDQ3	B4DDQ3_HUMAN	unreviewed	Dynamin-1-like protein (cDNA FLJ59840, highly similar to Dynamin-1-like protein)	DNM1L	Homo sapiens (Human)	180
DNM1L	B4DPZ9	B4DPZ9_HUMAN	unreviewed	Dynamin-1-like protein (cDNA FLJ59948, highly similar to Dynamin-1-like protein)	DNM1L	Homo sapiens (Human)	156
DNM1L	D3DUW5	D3DUW5_HUMAN	unreviewed	Dynamin-1-like protein (EC 3.6.5.5)	DNM1L hCG_1810949	Homo sapiens (Human)	789
DNM1L	D3DUW6	D3DUW6_HUMAN	unreviewed	Dynamin-1-like protein (EC 3.6.5.5)	DNM1L hCG_1810949	Homo sapiens (Human)	763
DNM1L	D3DUW7	D3DUW7_HUMAN	unreviewed	Dynamin-1-like protein (EC 3.6.5.5)	DNM1L hCG_1810949	Homo sapiens (Human)	752
DNM1L	F8VR28	F8VR28_HUMAN	unreviewed	Dynamin-1-like protein	DNM1L	Homo sapiens (Human)	97
DNM1L	F8VUJ9	F8VUJ9_HUMAN	unreviewed	Dynamin-1-like protein (Fragment)	DNM1L	Homo sapiens (Human)	172
DNM1L	F8VYL3	F8VYL3_HUMAN	unreviewed	Dynamin-1-like protein	DNM1L	Homo sapiens (Human)	117
DNM1L	F8VZ52	F8VZ52_HUMAN	unreviewed	Dynamin-1-like protein (Fragment)	DNM1L	Homo sapiens (Human)	261
DNM1L	F8W1W3	F8W1W3_HUMAN	unreviewed	Dynamin-1-like protein (Fragment)	DNM1L	Homo sapiens (Human)	168
DNM1L	H0YHY4	H0YHY4_HUMAN	unreviewed	Dynamin-1-like protein (Fragment)	DNM1L	Homo sapiens (Human)	54
DNM1L	H0YI79	H0YI79_HUMAN	unreviewed	Dynamin-1-like protein (Fragment)	DNM1L	Homo sapiens (Human)	48
DNM1L	O00429	DNM1L_HUMAN	reviewed	Dynamin-1-like protein (EC 3.6.5.5) (Dnm1p/Vps1p-like protein) (DVLP) (Dynamin family member proline-rich carboxyl-terminal domain less) (Dymple) (Dynamin-like protein) (Dynamin-like protein 4) (Dynamin-like protein IV) (HdynIV) (Dynamin-related protein 1)	DNM1L DLP1 DRP1	Homo sapiens (Human)	736
DNM1L	Q32Q67	Q32Q67_HUMAN	unreviewed	Dynamin-1-like protein (Fragment)	DNM1L	Homo sapiens (Human)	575
NDUFB4	C9JXQ9	C9JXQ9_HUMAN	unreviewed	Complex I-B15 (NADH dehydrogenase [ubiquinone] 1 beta subcomplex subunit 4) (NADH-ubiquinone oxidoreductase B15 subunit)	NDUFB4	Homo sapiens (Human)	80
NDUFB4	F2Z3P9	F2Z3P9_HUMAN	unreviewed	Complex I-B15 (NADH dehydrogenase [ubiquinone] 1 beta subcomplex subunit 4) (NADH-ubiquinone oxidoreductase B15 subunit)	NDUFB4	Homo sapiens (Human)	69
NDUFB4	O95168	NDUB4_HUMAN	reviewed	NADH dehydrogenase [ubiquinone] 1 beta subcomplex subunit 4 (Complex I-B15) (CI-B15) (NADH-ubiquinone oxidoreductase B15 subunit)	NDUFB4	Homo sapiens (Human)	129
FERMT2	A0A0U1RRM8	A0A0U1RRM8_HUMAN	unreviewed	Fermitin family homolog 2 (Fragment)	FERMT2	Homo sapiens (Human)	545
FERMT2	G3V281	G3V281_HUMAN	unreviewed	Fermitin family homolog 2 (Fragment)	FERMT2	Homo sapiens (Human)	153
FERMT2	G3V379	G3V379_HUMAN	unreviewed	Fermitin family homolog 2	FERMT2	Homo sapiens (Human)	65
FERMT2	G3V3J0	G3V3J0_HUMAN	unreviewed	Fermitin family homolog 2 (Fragment)	FERMT2	Homo sapiens (Human)	155
FERMT2	G3V5R2	G3V5R2_HUMAN	unreviewed	Fermitin family homolog 2 (Fragment)	FERMT2	Homo sapiens (Human)	133
FERMT2	H0YJ34	H0YJ34_HUMAN	unreviewed	Fermitin family homolog 2 (Fragment)	FERMT2	Homo sapiens (Human)	640
FERMT2	H0YJB6	H0YJB6_HUMAN	unreviewed	Fermitin family homolog 2 (Fragment)	FERMT2	Homo sapiens (Human)	133
FERMT2	Q96AC1	FERM2_HUMAN	reviewed	Fermitin family homolog 2 (Kindlin-2) (Mitogen-inducible gene 2 protein) (MIG-2) (Pleckstrin homology domain-containing family C member 1) (PH domain-containing family C member 1)	FERMT2 KIND2 MIG2 PLEKHC1	Homo sapiens (Human)	680
NNT	A0A024R0C3	A0A024R0C3_HUMAN	unreviewed	Proton-translocating NAD(P)(+) transhydrogenase (EC 7.1.1.1)	NNT hCG_17428	Homo sapiens (Human)	1086
NNT	A0A590UJA4	A0A590UJA4_HUMAN	unreviewed	NAD(P) transhydrogenase, mitochondrial	NNT	Homo sapiens (Human)	201
NNT	A0A590UJI3	A0A590UJI3_HUMAN	unreviewed	Proton-translocating NAD(P)(+) transhydrogenase (EC 7.1.1.1)	NNT	Homo sapiens (Human)	565
NNT	A0A590UJM2	A0A590UJM2_HUMAN	unreviewed	NAD(P) transhydrogenase, mitochondrial	NNT	Homo sapiens (Human)	487
NNT	A0A590UJM7	A0A590UJM7_HUMAN	unreviewed	NAD(P) transhydrogenase, mitochondrial	NNT	Homo sapiens (Human)	57
NNT	A0A590UJV8	A0A590UJV8_HUMAN	unreviewed	NAD(P) transhydrogenase, mitochondrial	NNT	Homo sapiens (Human)	56
NNT	A0A590UK15	A0A590UK15_HUMAN	unreviewed	Proton-translocating NAD(P)(+) transhydrogenase (EC 7.1.1.1)	NNT	Homo sapiens (Human)	1027
NNT	A0A590UK29	A0A590UK29_HUMAN	unreviewed	NAD(P) transhydrogenase, mitochondrial	NNT	Homo sapiens (Human)	521
NNT	A0A590UKC7	A0A590UKC7_HUMAN	unreviewed	NAD(P) transhydrogenase, mitochondrial	NNT	Homo sapiens (Human)	212
NNT	D6RAI5	D6RAI5_HUMAN	unreviewed	NAD(P) transhydrogenase, mitochondrial (Fragment)	NNT	Homo sapiens (Human)	217
NNT	D6RCR6	D6RCR6_HUMAN	unreviewed	NAD(P) transhydrogenase, mitochondrial (Fragment)	NNT	Homo sapiens (Human)	58
NNT	D6RHU2	D6RHU2_HUMAN	unreviewed	NAD(P) transhydrogenase, mitochondrial (Fragment)	NNT	Homo sapiens (Human)	199
NNT	E9PCX7	E9PCX7_HUMAN	unreviewed	Proton-translocating NAD(P)(+) transhydrogenase (EC 7.1.1.1)	NNT	Homo sapiens (Human)	955
NNT	H0Y9R2	H0Y9R2_HUMAN	unreviewed	NAD(P) transhydrogenase, mitochondrial (Fragment)	NNT	Homo sapiens (Human)	11
NNT	Q13423	NNTM_HUMAN	reviewed	NAD(P) transhydrogenase, mitochondrial (EC 7.1.1.1) (Nicotinamide nucleotide transhydrogenase) (Pyridine nucleotide transhydrogenase)	NNT	Homo sapiens (Human)	1086
NNT	Q2TB59	Q2TB59_HUMAN	unreviewed	Proton-translocating NAD(P)(+) transhydrogenase (EC 7.1.1.1)	NNT	Homo sapiens (Human)	1086
NNT	Q8N5H5	Q8N5H5_HUMAN	unreviewed	Proton-translocating NAD(P)(+) transhydrogenase (EC 7.1.1.1) (Fragment)	NNT	Homo sapiens (Human)	236
RAB18	A0A087X163	A0A087X163_HUMAN	unreviewed	Ras-related protein Rab-18	RAB18	Homo sapiens (Human)	182
RAB18	H0Y6T8	H0Y6T8_HUMAN	unreviewed	Ras-related protein Rab-18 (Fragment)	RAB18	Homo sapiens (Human)	291
RAB18	Q5W0J0	Q5W0J0_HUMAN	unreviewed	Ras-related protein Rab-18	RAB18	Homo sapiens (Human)	161
RAB18	Q9NP72	RAB18_HUMAN	reviewed	Ras-related protein Rab-18	RAB18	Homo sapiens (Human)	206
HSD17B10	A0A0S2Z410	A0A0S2Z410_HUMAN	unreviewed	Epididymis secretory sperm binding protein (Hydroxysteroid dehydrogenase 10 isoform 1) (Fragment)	HSD17B10	Homo sapiens (Human)	261
HSD17B10	A0A0S2Z434	A0A0S2Z434_HUMAN	unreviewed	Hydroxysteroid dehydrogenase 10 isoform 2	HSD17B10	Homo sapiens (Human)	192
HSD17B10	Q5H928	Q5H928_HUMAN	unreviewed	3-hydroxyacyl-CoA dehydrogenase type-2 (Hydroxysteroid (17-beta) dehydrogenase 10)	HSD17B10 RP3-339A18.2-004	Homo sapiens (Human)	169
HSD17B10	Q99714	HCD2_HUMAN	reviewed	3-hydroxyacyl-CoA dehydrogenase type-2 (EC 1.1.1.35) (17-beta-estradiol 17-dehydrogenase) (EC 1.1.1.62) (2-methyl-3-hydroxybutyryl-CoA dehydrogenase) (MHBD) (3-alpha-(17-beta)-hydroxysteroid dehydrogenase (NAD(+))) (EC 1.1.1.239) (3-hydroxy-2-methylbutyryl-CoA dehydrogenase) (EC 1.1.1.178) (3-hydroxyacyl-CoA dehydrogenase type II) (3alpha(or 20beta)-hydroxysteroid dehydrogenase) (EC 1.1.1.53) (7-…	HSD17B10 ERAB HADH2 MRPP2 SCHAD SDR5C1 XH98G2	Homo sapiens (Human)	261
MYH14	A0A0C4DFM8	A0A0C4DFM8_HUMAN	unreviewed	Myosin-14	MYH14	Homo sapiens (Human)	508
MYH14	A0A2R8Y454	A0A2R8Y454_HUMAN	unreviewed	Myosin-14 (Fragment)	MYH14	Homo sapiens (Human)	135
MYH14	A0A2R8Y4C3	A0A2R8Y4C3_HUMAN	unreviewed	Myosin-14	MYH14	Homo sapiens (Human)	371
MYH14	A1L2Z2	A1L2Z2_HUMAN	unreviewed	MYH14 protein (Myosin-14)	MYH14	Homo sapiens (Human)	638
MYH14	M0QY43	M0QY43_HUMAN	unreviewed	Myosin-14 (Fragment)	MYH14	Homo sapiens (Human)	1002
MYH14	Q7Z406	MYH14_HUMAN	reviewed	Myosin-14 (Myosin heavy chain 14) (Myosin heavy chain, non-muscle IIc) (Non-muscle myosin heavy chain IIc) (NMHC II-C)	MYH14 KIAA2034 FP17425	Homo sapiens (Human)	1995
ATP5PD	F5H608	F5H608_HUMAN	unreviewed	ATP synthase subunit d, mitochondrial	ATP5PD	Homo sapiens (Human)	81
ATP5PD	O75947	ATP5H_HUMAN	reviewed	ATP synthase subunit d, mitochondrial (ATPase subunit d) (ATP synthase peripheral stalk subunit d)	ATP5PD ATP5H My032	Homo sapiens (Human)	161
BANF1	A0A024R5H0	A0A024R5H0_HUMAN	unreviewed	Barrier to autointegration factor 1, isoform CRA_a	BANF1 hCG_23287	Homo sapiens (Human)	89
BANF1	E9PJJ8	E9PJJ8_HUMAN	unreviewed	Barrier-to-autointegration factor (Fragment)	BANF1	Homo sapiens (Human)	28
BANF1	O75531	BAF_HUMAN	reviewed	Barrier-to-autointegration factor (Breakpoint cluster region protein 1) [Cleaved into: Barrier-to-autointegration factor, N-terminally processed]	BANF1 BAF BCRG1	Homo sapiens (Human)	89
CCT2	F5GWF6	F5GWF6_HUMAN	unreviewed	CCT-beta (T-complex protein 1 subunit beta)	CCT2	Homo sapiens (Human)	530
CCT2	F8VQ14	F8VQ14_HUMAN	unreviewed	CCT-beta (T-complex protein 1 subunit beta)	CCT2	Homo sapiens (Human)	416
CCT2	P78371	TCPB_HUMAN	reviewed	T-complex protein 1 subunit beta (TCP-1-beta) (CCT-beta)	CCT2 99D8.1 CCTB	Homo sapiens (Human)	535
CCT2	V9HW96	V9HW96_HUMAN	unreviewed	CCT-beta (T-complex protein 1 subunit beta)	HEL-S-100n CCT2 hCG_24460	Homo sapiens (Human)	535
COL6A3	B7ZW00	B7ZW00_HUMAN	unreviewed	COL6A3 protein	COL6A3	Homo sapiens (Human)	2570
COL6A3	C9JNG9	C9JNG9_HUMAN	unreviewed	Collagen alpha-3(VI) chain (Fragment)	COL6A3	Homo sapiens (Human)	708
COL6A3	D9ZGF2	D9ZGF2_HUMAN	unreviewed	Collagen, type VI, alpha 3 (Epididymis secretory sperm binding protein)	COL6A3	Homo sapiens (Human)	3177
COL6A3	E7ENL6	E7ENL6_HUMAN	unreviewed	Collagen alpha-3(VI) chain	COL6A3	Homo sapiens (Human)	2569
COL6A3	I3L392	I3L392_HUMAN	unreviewed	Collagen alpha-3(VI) chain (Fragment)	COL6A3	Homo sapiens (Human)	173
COL6A3	P12111	CO6A3_HUMAN	reviewed	Collagen alpha-3(VI) chain	COL6A3	Homo sapiens (Human)	3177
NDUFA4	A0A024R9Z0	A0A024R9Z0_HUMAN	unreviewed	NADH dehydrogenase (Ubiquinone) 1 alpha subcomplex, 4, 9kDa, isoform CRA_b	NDUFA4 hCG_18424	Homo sapiens (Human)	81
NDUFA4	O00483	NDUA4_HUMAN	reviewed	Cytochrome c oxidase subunit NDUFA4 (Complex I-MLRQ) (CI-MLRQ) (NADH-ubiquinone oxidoreductase MLRQ subunit)	NDUFA4	Homo sapiens (Human)	81
RAB10	P61026	RAB10_HUMAN	reviewed	Ras-related protein Rab-10 (EC 3.6.5.2)	RAB10	Homo sapiens (Human)	200
RAB10	Q53SX4	Q53SX4_HUMAN	unreviewed	Uncharacterized protein RAB10 (Fragment)	RAB10	Homo sapiens (Human)	42
RAB10	Q53T70	Q53T70_HUMAN	unreviewed	Uncharacterized protein RAB10 (Fragment)	RAB10	Homo sapiens (Human)	157
RAB10	Q9UL28	Q9UL28_HUMAN	unreviewed	GTP-binding protein RAB10 (Fragment)	RAB10	Homo sapiens (Human)	43
PPIH	A6NM32	A6NM32_HUMAN	unreviewed	Peptidyl-prolyl cis-trans isomerase H	PPIH	Homo sapiens (Human)	57
PPIH	C9JAN8	C9JAN8_HUMAN	unreviewed	Peptidyl-prolyl cis-trans isomerase H (Fragment)	PPIH	Homo sapiens (Human)	68
PPIH	C9JQD4	C9JQD4_HUMAN	unreviewed	Peptidyl-prolyl cis-trans isomerase (PPIase) (EC 5.2.1.8) (Fragment)	PPIH	Homo sapiens (Human)	144
PPIH	H0YEL5	H0YEL5_HUMAN	unreviewed	Peptidyl-prolyl cis-trans isomerase (PPIase) (EC 5.2.1.8) (Fragment)	PPIH	Homo sapiens (Human)	96
PPIH	O43447	PPIH_HUMAN	reviewed	Peptidyl-prolyl cis-trans isomerase H (PPIase H) (EC 5.2.1.8) (Rotamase H) (Small nuclear ribonucleoprotein particle-specific cyclophilin H) (CypH) (U-snRNP-associated cyclophilin SnuCyp-20) (USA-CYP)	PPIH CYP20 CYPH	Homo sapiens (Human)	177
PPIH	Q6FH36	Q6FH36_HUMAN	unreviewed	Peptidyl-prolyl cis-trans isomerase (PPIase) (EC 5.2.1.8) (Fragment)	PPIH hCG_21746	Homo sapiens (Human)	177
PPIH	Q6FH57	Q6FH57_HUMAN	unreviewed	Peptidyl-prolyl cis-trans isomerase (PPIase) (EC 5.2.1.8)	PPIH	Homo sapiens (Human)	177
TSFM	A0A494C1D5	A0A494C1D5_HUMAN	unreviewed	Elongation factor Ts, mitochondrial	TSFM	Homo sapiens (Human)	129
TSFM	A0A494C1M9	A0A494C1M9_HUMAN	unreviewed	Elongation factor Ts, mitochondrial	TSFM	Homo sapiens (Human)	137
TSFM	B4DHY8	B4DHY8_HUMAN	unreviewed	Elongation factor Ts, mitochondrial (EF-Ts) (EF-TsMt)	TSFM	Homo sapiens (Human)	285
TSFM	C9JG32	C9JG32_HUMAN	unreviewed	Elongation factor Ts, mitochondrial (Fragment)	TSFM	Homo sapiens (Human)	140
TSFM	C9JT21	C9JT21_HUMAN	unreviewed	Elongation factor Ts, mitochondrial (Fragment)	TSFM	Homo sapiens (Human)	168
TSFM	E5KS95	E5KS95_HUMAN	unreviewed	Elongation factor Ts, mitochondrial (EF-Ts) (EF-TsMt)	TSFM	Homo sapiens (Human)	325
TSFM	F8VPA7	F8VPA7_HUMAN	unreviewed	Elongation factor Ts, mitochondrial (EF-Ts) (EF-TsMt)	TSFM	Homo sapiens (Human)	200
TSFM	F8VS27	F8VS27_HUMAN	unreviewed	Elongation factor Ts, mitochondrial (EF-Ts) (EF-TsMt)	TSFM	Homo sapiens (Human)	230
TSFM	F8WCK2	F8WCK2_HUMAN	unreviewed	Elongation factor Ts, mitochondrial	TSFM	Homo sapiens (Human)	89
TSFM	P43897	EFTS_HUMAN	reviewed	Elongation factor Ts, mitochondrial (EF-Ts) (EF-TsMt)	TSFM	Homo sapiens (Human)	325
MYO1C	A1L180	A1L180_HUMAN	unreviewed	MYO1C protein (Fragment)	MYO1C	Homo sapiens (Human)	160
MYO1C	D3DTH7	D3DTH7_HUMAN	unreviewed	Myosin IC, isoform CRA_a	MYO1C hCG_28722	Homo sapiens (Human)	862
MYO1C	F5H6E2	F5H6E2_HUMAN	unreviewed	Unconventional myosin-Ic	MYO1C	Homo sapiens (Human)	1039
MYO1C	I3L2C3	I3L2C3_HUMAN	unreviewed	Unconventional myosin-Ic (Fragment)	MYO1C	Homo sapiens (Human)	65
MYO1C	I3L3F5	I3L3F5_HUMAN	unreviewed	Unconventional myosin-Ic (Fragment)	MYO1C	Homo sapiens (Human)	137
MYO1C	I3L3Y6	I3L3Y6_HUMAN	unreviewed	Unconventional myosin-Ic (Fragment)	MYO1C	Homo sapiens (Human)	170
MYO1C	I3L501	I3L501_HUMAN	unreviewed	Unconventional myosin-Ic (Fragment)	MYO1C	Homo sapiens (Human)	168
MYO1C	O00159	MYO1C_HUMAN	reviewed	Unconventional myosin-Ic (Myosin I beta) (MMI-beta) (MMIb)	MYO1C	Homo sapiens (Human)	1063
MYO1C	Q12965	MYO1E_HUMAN	reviewed	Unconventional myosin-Ie (Myosin-Ic) (Unconventional myosin 1E)	MYO1E MYO1C	Homo sapiens (Human)	1108
PSMC1	G3V4X1	G3V4X1_HUMAN	unreviewed	26S proteasome regulatory subunit 4 (Fragment)	PSMC1	Homo sapiens (Human)	84
PSMC1	P62191	PRS4_HUMAN	reviewed	26S proteasome regulatory subunit 4 (P26s4) (26S proteasome AAA-ATPase subunit RPT2) (Proteasome 26S subunit ATPase 1)	PSMC1	Homo sapiens (Human)	440
PSMC1	Q53XL8	Q53XL8_HUMAN	unreviewed	Proteasome (Prosome, macropain) 26S subunit, ATPase, 1 (Proteasome (Prosome, macropain) 26S subunit, ATPase, 1, isoform CRA_a) (Proteasome 26S ATPase subunit 1) (cDNA, FLJ93843, Homo sapiens proteasome (prosome, macropain) 26S subunit, ATPase, 1(PSMC1), mRNA)	PSMC1 hCG_2029049	Homo sapiens (Human)	440
CDC42	A0A024RAA5	A0A024RAA5_HUMAN	unreviewed	Cell division control protein 42 homolog (EC 3.6.5.2)	CDC42 hCG_1981007	Homo sapiens (Human)	191
CDC42	A0A024RAE6	A0A024RAE6_HUMAN	unreviewed	Cell division control protein 42 homolog (EC 3.6.5.2)	CDC42 hCG_1981007	Homo sapiens (Human)	191
CDC42	A0A3B3IRV0	A0A3B3IRV0_HUMAN	unreviewed	Cell division control protein 42 homolog	CDC42	Homo sapiens (Human)	41
CDC42	A0A494BZX6	A0A494BZX6_HUMAN	unreviewed	Cell division control protein 42 homolog (Fragment)	CDC42	Homo sapiens (Human)	156
CDC42	A0A494C1M1	A0A494C1M1_HUMAN	unreviewed	Cell division control protein 42 homolog (Fragment)	CDC42	Homo sapiens (Human)	115
CDC42	A0A590UJK8	A0A590UJK8_HUMAN	unreviewed	Cell division control protein 42 homolog (EC 3.6.5.2)	CDC42	Homo sapiens (Human)	166
CDC42	P60953	CDC42_HUMAN	reviewed	Cell division control protein 42 homolog (EC 3.6.5.2) (G25K GTP-binding protein)	CDC42	Homo sapiens (Human)	191
CDC42	Q5JYX0	Q5JYX0_HUMAN	unreviewed	Cell division control protein 42 homolog (Fragment)	CDC42	Homo sapiens (Human)	136
GRB2	B0LPF3	B0LPF3_HUMAN	unreviewed	Adapter protein GRB2 (Growth factor receptor-bound protein 2) (SH2/SH3 adapter GRB2)	GRB2 hCG_27179	Homo sapiens (Human)	217
GRB2	J3KT38	J3KT38_HUMAN	unreviewed	Growth factor receptor-bound protein 2 (Fragment)	GRB2	Homo sapiens (Human)	110
GRB2	J3QLF6	J3QLF6_HUMAN	unreviewed	Growth factor receptor-bound protein 2 (Fragment)	GRB2	Homo sapiens (Human)	42
GRB2	J3QRL5	J3QRL5_HUMAN	unreviewed	Growth factor receptor-bound protein 2	GRB2	Homo sapiens (Human)	156
GRB2	P62993	GRB2_HUMAN	reviewed	Growth factor receptor-bound protein 2 (Adapter protein GRB2) (Protein Ash) (SH2/SH3 adapter GRB2)	GRB2 ASH	Homo sapiens (Human)	217
GRB2	Q6ICN0	Q6ICN0_HUMAN	unreviewed	Adapter protein GRB2 (Growth factor receptor-bound protein 2) (SH2/SH3 adapter GRB2) (Fragment)	GRB2	Homo sapiens (Human)	217
GNB2	C9JIS1	C9JIS1_HUMAN	unreviewed	Guanine nucleotide-binding protein G(I)/G(S)/G(T) subunit beta-2 (Fragment)	GNB2	Homo sapiens (Human)	232
GNB2	C9JXA5	C9JXA5_HUMAN	unreviewed	Guanine nucleotide-binding protein G(I)/G(S)/G(T) subunit beta-2 (Fragment)	GNB2	Homo sapiens (Human)	251
GNB2	C9JZN1	C9JZN1_HUMAN	unreviewed	Guanine nucleotide-binding protein G(I)/G(S)/G(T) subunit beta-2 (Fragment)	GNB2	Homo sapiens (Human)	152
GNB2	E7EP32	E7EP32_HUMAN	unreviewed	Guanine nucleotide-binding protein G(I)/G(S)/G(T) subunit beta-2	GNB2	Homo sapiens (Human)	296
GNB2	P62879	GBB2_HUMAN	reviewed	Guanine nucleotide-binding protein G(I)/G(S)/G(T) subunit beta-2 (G protein subunit beta-2) (Transducin beta chain 2)	GNB2	Homo sapiens (Human)	340
GNB2	Q6FHM2	Q6FHM2_HUMAN	unreviewed	Epididymis secretory sperm binding protein (GNB2 protein) (Guanine nucleotide binding protein (G protein), beta polypeptide 2, isoform CRA_a) (cDNA FLJ77321, highly similar to Homo sapiens guanine nucleotide binding protein (G protein), beta polypeptide 2 (GNB2), mRNA)	GNB2 hCG_20449	Homo sapiens (Human)	340
MYH6	A0A1B1HY05	A0A1B1HY05_HUMAN	unreviewed	Myosin 6 (Fragment)	MYH6	Homo sapiens (Human)	68
MYH6	P13533	MYH6_HUMAN	reviewed	Myosin-6 (Myosin heavy chain 6) (Myosin heavy chain, cardiac muscle alpha isoform) (MyHC-alpha)	MYH6 MYHCA	Homo sapiens (Human)	1939
MYH6	Q1ED46	Q1ED46_HUMAN	unreviewed	MYH6 protein (Fragment)	MYH6	Homo sapiens (Human)	84
PPP3CA	A0A0S2Z4B5	A0A0S2Z4B5_HUMAN	unreviewed	Serine/threonine-protein phosphatase (EC 3.1.3.16) (Fragment)	PPP3CA	Homo sapiens (Human)	511
PPP3CA	A0A0S2Z4C6	A0A0S2Z4C6_HUMAN	unreviewed	Serine/threonine-protein phosphatase (EC 3.1.3.16) (Fragment)	PPP3CA	Homo sapiens (Human)	521
PPP3CA	E7ETC2	E7ETC2_HUMAN	unreviewed	Serine/threonine-protein phosphatase (EC 3.1.3.16)	PPP3CA	Homo sapiens (Human)	423
PPP3CA	E9PK68	E9PK68_HUMAN	unreviewed	Serine/threonine-protein phosphatase (EC 3.1.3.16) (Fragment)	PPP3CA	Homo sapiens (Human)	147
PPP3CA	E9PPC8	E9PPC8_HUMAN	unreviewed	Serine/threonine-protein phosphatase (EC 3.1.3.16) (Fragment)	PPP3CA	Homo sapiens (Human)	132
PPP3CA	H0YAB4	H0YAB4_HUMAN	unreviewed	Serine/threonine-protein phosphatase 2B catalytic subunit alpha isoform (Fragment)	PPP3CA	Homo sapiens (Human)	16
PPP3CA	Q08209	PP2BA_HUMAN	reviewed	Serine/threonine-protein phosphatase 2B catalytic subunit alpha isoform (EC 3.1.3.16) (CAM-PRP catalytic subunit) (Calmodulin-dependent calcineurin A subunit alpha isoform)	PPP3CA CALNA CNA	Homo sapiens (Human)	521
PRDX6	P30041	PRDX6_HUMAN	reviewed	Peroxiredoxin-6 (EC 1.11.1.27) (1-Cys peroxiredoxin) (1-Cys PRX) (24 kDa protein) (Acidic calcium-independent phospholipase A2) (aiPLA2) (EC 3.1.1.4) (Antioxidant protein 2) (Glutathione-dependent peroxiredoxin) (Liver 2D page spot 40) (Lysophosphatidylcholine acyltransferase 5) (LPC acyltransferase 5) (LPCAT-5) (Lyso-PC acyltransferase 5) (EC 2.3.1.23) (Non-selenium glutathione peroxidase) (NSGP…	PRDX6 AOP2 KIAA0106	Homo sapiens (Human)	224
PRDX6	V9HWC7	V9HWC7_HUMAN	unreviewed	Epididymis secretory sperm binding protein Li 128m (Peroxiredoxin 6, isoform CRA_a)	HEL-S-128m PRDX6 hCG_22109	Homo sapiens (Human)	224
DLAT	A0A024R3D8	A0A024R3D8_HUMAN	unreviewed	Acetyltransferase component of pyruvate dehydrogenase complex (EC 2.3.1.12)	DLAT hCG_39465	Homo sapiens (Human)	647
DLAT	E9PEJ4	E9PEJ4_HUMAN	unreviewed	Acetyltransferase component of pyruvate dehydrogenase complex (EC 2.3.1.12)	DLAT	Homo sapiens (Human)	542
DLAT	E9PKC7	E9PKC7_HUMAN	unreviewed	Dihydrolipoyllysine-residue acetyltransferase component of pyruvate dehydrogenase complex, mitochondrial	DLAT	Homo sapiens (Human)	65
DLAT	H0YDD4	H0YDD4_HUMAN	unreviewed	Acetyltransferase component of pyruvate dehydrogenase complex (EC 2.3.1.12) (Fragment)	DLAT	Homo sapiens (Human)	479
DLAT	P10515	ODP2_HUMAN	reviewed	Dihydrolipoyllysine-residue acetyltransferase component of pyruvate dehydrogenase complex, mitochondrial (EC 2.3.1.12) (70 kDa mitochondrial autoantigen of primary biliary cirrhosis) (PBC) (Dihydrolipoamide acetyltransferase component of pyruvate dehydrogenase complex) (M2 antigen complex 70 kDa subunit) (Pyruvate dehydrogenase complex component E2) (PDC-E2) (PDCE2)	DLAT DLTA	Homo sapiens (Human)	647
DLAT	Q86YI5	Q86YI5_HUMAN	unreviewed	Acetyltransferase component of pyruvate dehydrogenase complex (EC 2.3.1.12)	DLAT	Homo sapiens (Human)	647
SMYD1	C9JUP3	C9JUP3_HUMAN	unreviewed	Histone-lysine N-methyltransferase SMYD1	SMYD1	Homo sapiens (Human)	103
SMYD1	E9PHG3	E9PHG3_HUMAN	unreviewed	Histone-lysine N-methyltransferase SMYD1	SMYD1	Homo sapiens (Human)	477
SMYD1	Q5GJ33	Q5GJ33_HUMAN	unreviewed	Hypothetical rhabdomyosarcoma antigen MU-RMS-40.9A (Fragment)	SMYD1	Homo sapiens (Human)	484
SMYD1	Q8NB12	SMYD1_HUMAN	reviewed	Histone-lysine N-methyltransferase SMYD1 (EC 2.1.1.354) (SET and MYND domain-containing protein 1)	SMYD1	Homo sapiens (Human)	490
CASQ2	L8EC86	L8EC86_HUMAN	unreviewed	Alternative protein CASQ2	CASQ2	Homo sapiens (Human)	102
CASQ2	O14958	CASQ2_HUMAN	reviewed	Calsequestrin-2 (Calsequestrin, cardiac muscle isoform)	CASQ2	Homo sapiens (Human)	399
GYS1	M0QYU1	M0QYU1_HUMAN	unreviewed	Glycogen [starch] synthase (EC 2.4.1.11) (Fragment)	GYS1	Homo sapiens (Human)	113
GYS1	P13807	GYS1_HUMAN	reviewed	Glycogen [starch] synthase, muscle (EC 2.4.1.11)	GYS1 GYS	Homo sapiens (Human)	737
PRPS1	A0A0A0MRQ9	A0A0A0MRQ9_HUMAN	unreviewed	Ribose-phosphate pyrophosphokinase 1 (Fragment)	PRPS1	Homo sapiens (Human)	76
PRPS1	A0A2R8Y7H4	A0A2R8Y7H4_HUMAN	unreviewed	Ribose-phosphate diphosphokinase (EC 2.7.6.1)	PRPS1	Homo sapiens (Human)	321
PRPS1	A0A6Q8PEU0	A0A6Q8PEU0_HUMAN	unreviewed	Ribose-phosphate pyrophosphokinase 1 (Fragment)	PRPS1	Homo sapiens (Human)	104
PRPS1	A0A6Q8PFD1	A0A6Q8PFD1_HUMAN	unreviewed	Ribose-phosphate pyrophosphokinase 1 (Fragment)	PRPS1	Homo sapiens (Human)	97
PRPS1	A0A6Q8PFD7	A0A6Q8PFD7_HUMAN	unreviewed	Ribose-phosphate pyrophosphokinase 1 (Fragment)	PRPS1	Homo sapiens (Human)	85
PRPS1	A0A6Q8PG13	A0A6Q8PG13_HUMAN	unreviewed	Ribose-phosphate pyrophosphokinase 1 (Fragment)	PRPS1	Homo sapiens (Human)	52
PRPS1	A0A6Q8PG31	A0A6Q8PG31_HUMAN	unreviewed	Ribose-phosphate pyrophosphokinase 1 (Fragment)	PRPS1	Homo sapiens (Human)	30
PRPS1	A0A6Q8PG33	A0A6Q8PG33_HUMAN	unreviewed	Ribose-phosphate pyrophosphokinase 1 (Fragment)	PRPS1	Homo sapiens (Human)	49
PRPS1	A0A6Q8PG82	A0A6Q8PG82_HUMAN	unreviewed	Ribose-phosphate pyrophosphokinase 1 (Fragment)	PRPS1	Homo sapiens (Human)	112
PRPS1	A0A6Q8PGF9	A0A6Q8PGF9_HUMAN	unreviewed	Ribose-phosphate pyrophosphokinase 1	PRPS1	Homo sapiens (Human)	46
PRPS1	A0A6Q8PGP2	A0A6Q8PGP2_HUMAN	unreviewed	Ribose-phosphate pyrophosphokinase 1 (Fragment)	PRPS1	Homo sapiens (Human)	95
PRPS1	A0A6Q8PGX9	A0A6Q8PGX9_HUMAN	unreviewed	Ribose-phosphate pyrophosphokinase 1 (Fragment)	PRPS1	Homo sapiens (Human)	65
PRPS1	A0A6Q8PHI4	A0A6Q8PHI4_HUMAN	unreviewed	Ribose-phosphate pyrophosphokinase 1 (Fragment)	PRPS1	Homo sapiens (Human)	92
PRPS1	A0A6Q8PHK9	A0A6Q8PHK9_HUMAN	unreviewed	Ribose-phosphate pyrophosphokinase 1	PRPS1	Homo sapiens (Human)	121
PRPS1	B1ALA7	B1ALA7_HUMAN	unreviewed	Ribose-phosphate pyrophosphokinase 1	PRPS1	Homo sapiens (Human)	168
PRPS1	B1ALA9	B1ALA9_HUMAN	unreviewed	Ribose-phosphate pyrophosphokinase 1	PRPS1	Homo sapiens (Human)	285
PRPS1	P60891	PRPS1_HUMAN	reviewed	Ribose-phosphate pyrophosphokinase 1 (EC 2.7.6.1) (PPRibP) (Phosphoribosyl pyrophosphate synthase I) (PRS-I)	PRPS1	Homo sapiens (Human)	318
PRPS1	Q15244	Q15244_HUMAN	unreviewed	Phosphoribosylpyrophosphate synthetase isoform I (Ribose-phosphate pyrophosphokinase 1) (Fragment)	PRPS1	Homo sapiens (Human)	40
ATP5F1E	P56381	ATP5E_HUMAN	reviewed	ATP synthase subunit epsilon, mitochondrial (ATPase subunit epsilon) (ATP synthase F1 subunit epsilon)	ATP5F1E ATP5E	Homo sapiens (Human)	51
GUK1	A0A024R3U5	A0A024R3U5_HUMAN	unreviewed	Guanylate kinase (EC 2.7.4.8)	GUK1 hCG_1984660	Homo sapiens (Human)	263
GUK1	B1ANG9	B1ANG9_HUMAN	unreviewed	Guanylate kinase (EC 2.7.4.8)	GUK1	Homo sapiens (Human)	235
GUK1	B1ANH0	B1ANH0_HUMAN	unreviewed	Guanylate kinase (EC 2.7.4.8) (Fragment)	GUK1	Homo sapiens (Human)	217
GUK1	B1ANH2	B1ANH2_HUMAN	unreviewed	Guanylate kinase (EC 2.7.4.8) (Fragment)	GUK1	Homo sapiens (Human)	253
GUK1	B1ANH3	B1ANH3_HUMAN	unreviewed	Guanylate kinase (Fragment)	GUK1	Homo sapiens (Human)	272
GUK1	B1ANH5	B1ANH5_HUMAN	unreviewed	Guanylate kinase	GUK1	Homo sapiens (Human)	199
GUK1	B1ANH6	B1ANH6_HUMAN	unreviewed	Guanylate kinase (EC 2.7.4.8)	GUK1	Homo sapiens (Human)	242
GUK1	Q16774	KGUA_HUMAN	reviewed	Guanylate kinase (EC 2.7.4.8) (GMP kinase) (Guanylate kinase 1)	GUK1 GMK GMPK	Homo sapiens (Human)	197
GUK1	Q6IBG8	Q6IBG8_HUMAN	unreviewed	Guanylate kinase (EC 2.7.4.8)	GUK1 hCG_1984660	Homo sapiens (Human)	197
GUK1	Q96IN2	Q96IN2_HUMAN	unreviewed	Guanylate kinase (EC 2.7.4.8) (Fragment)	GUK1	Homo sapiens (Human)	182
NRBP1	C9JDW7	C9JDW7_HUMAN	unreviewed	Nuclear receptor-binding protein (Fragment)	NRBP1	Homo sapiens (Human)	81
NRBP1	C9JHZ6	C9JHZ6_HUMAN	unreviewed	Nuclear receptor-binding protein (Fragment)	NRBP1	Homo sapiens (Human)	155
NRBP1	F8W6G1	F8W6G1_HUMAN	unreviewed	Nuclear receptor-binding protein	NRBP1	Homo sapiens (Human)	543
NRBP1	Q9UHY1	NRBP_HUMAN	reviewed	Nuclear receptor-binding protein	NRBP1 BCON3 NRBP	Homo sapiens (Human)	535
HK1	A0A024QZK7	A0A024QZK7_HUMAN	unreviewed	Hexokinase (EC 2.7.1.1)	HK1 hCG_1812951	Homo sapiens (Human)	921
HK1	A0A1L2BPJ1	A0A1L2BPJ1_HUMAN	unreviewed	Kallikrein-1 isoform 3	KLK1 hK1 Klk6 KLKR	Homo sapiens (Human)	234
HK1	A0A1L2BPJ2	A0A1L2BPJ2_HUMAN	unreviewed	Kallikrein-1 isoform 4	KLK1 hK1 Klk6 KLKR	Homo sapiens (Human)	160
HK1	A0A2R8Y626	A0A2R8Y626_HUMAN	unreviewed	Hexokinase-1	HK1	Homo sapiens (Human)	92
HK1	A0A2R8Y7T9	A0A2R8Y7T9_HUMAN	unreviewed	Hexokinase-1 (Fragment)	HK1	Homo sapiens (Human)	59
HK1	A0A2R8YEE7	A0A2R8YEE7_HUMAN	unreviewed	Hexokinase-1 (Fragment)	HK1	Homo sapiens (Human)	29
HK1	B1AR62	B1AR62_HUMAN	unreviewed	Phosphotransferase (EC 2.7.1.-) (Fragment)	HK1	Homo sapiens (Human)	114
HK1	P19367	HXK1_HUMAN	reviewed	Hexokinase-1 (EC 2.7.1.1) (Brain form hexokinase) (Hexokinase type I) (HK I) (Hexokinase-A)	HK1	Homo sapiens (Human)	917
HK1	P78542	P78542_HUMAN	unreviewed	Hexokinase 1 (EC 2.7.1.1) (Fragment)	HK1 HK1-ta HK1-tb	Homo sapiens (Human)	30
FABP4	E5RIR0	E5RIR0_HUMAN	unreviewed	Fatty acid-binding protein, adipocyte	FABP4	Homo sapiens (Human)	39
FABP4	E7DVW4	E7DVW4_HUMAN	unreviewed	Adipocyte-type fatty acid-binding protein (Fatty acid-binding protein 4) (Fatty acid-binding protein, adipocyte)	FABP4 HEL-S-104	Homo sapiens (Human)	132
FABP4	P15090	FABP4_HUMAN	reviewed	Fatty acid-binding protein, adipocyte (Adipocyte lipid-binding protein) (ALBP) (Adipocyte-type fatty acid-binding protein) (A-FABP) (AFABP) (Fatty acid-binding protein 4)	FABP4	Homo sapiens (Human)	132
GOT2	A0A024R6W0	A0A024R6W0_HUMAN	unreviewed	Aspartate aminotransferase (EC 2.6.1.1)	GOT2 hCG_15092	Homo sapiens (Human)	430
GOT2	H3BRE7	H3BRE7_HUMAN	unreviewed	Aspartate transaminase (EC 2.6.1.1)	GOT2	Homo sapiens (Human)	59
GOT2	P00505	AATM_HUMAN	reviewed	Aspartate aminotransferase, mitochondrial (mAspAT) (EC 2.6.1.1) (EC 2.6.1.7) (Fatty acid-binding protein) (FABP-1) (Glutamate oxaloacetate transaminase 2) (Kynurenine aminotransferase 4) (Kynurenine aminotransferase IV) (Kynurenine--oxoglutarate transaminase 4) (Kynurenine--oxoglutarate transaminase IV) (Plasma membrane-associated fatty acid-binding protein) (FABPpm) (Transaminase A)	GOT2	Homo sapiens (Human)	430
RAB7A	A0A158RFU6	A0A158RFU6_HUMAN	unreviewed	RAB7, member RAS oncogene family, isoform CRA_a (RAB7A, member RAS oncogene family)	RAB7A RAB7 hCG_1780455	Homo sapiens (Human)	207
RAB7A	A0A6Q8PF79	A0A6Q8PF79_HUMAN	unreviewed	Ras-related protein Rab-7a (Fragment)	RAB7A	Homo sapiens (Human)	66
RAB7A	A0A6Q8PG52	A0A6Q8PG52_HUMAN	unreviewed	Ras-related protein Rab-7a	RAB7A	Homo sapiens (Human)	211
RAB7A	A0A6Q8PGE6	A0A6Q8PGE6_HUMAN	unreviewed	Ras-related protein Rab-7a	RAB7A	Homo sapiens (Human)	183
RAB7A	A0A6Q8PH84	A0A6Q8PH84_HUMAN	unreviewed	Ras-related protein Rab-7a	RAB7A	Homo sapiens (Human)	217
RAB7A	C9IZZ0	C9IZZ0_HUMAN	unreviewed	Ras-related protein Rab-7a	RAB7A	Homo sapiens (Human)	156
RAB7A	C9J4S4	C9J4S4_HUMAN	unreviewed	Ras-related protein Rab-7a	RAB7A	Homo sapiens (Human)	98
RAB7A	C9J4V0	C9J4V0_HUMAN	unreviewed	Ras-related protein Rab-7a	RAB7A	Homo sapiens (Human)	134
RAB7A	C9J592	C9J592_HUMAN	unreviewed	Ras-related protein Rab-7a (Fragment)	RAB7A	Homo sapiens (Human)	150
RAB7A	C9J7D1	C9J7D1_HUMAN	unreviewed	Ras-related protein Rab-7a	RAB7A	Homo sapiens (Human)	91
RAB7A	C9J8S3	C9J8S3_HUMAN	unreviewed	Ras-related protein Rab-7a	RAB7A	Homo sapiens (Human)	160
RAB7A	P51149	RAB7A_HUMAN	reviewed	Ras-related protein Rab-7a	RAB7A RAB7	Homo sapiens (Human)	207
Atp5po	A0A494C0K9	A0A494C0K9_HUMAN	unreviewed	ATP synthase subunit O, mitochondrial (Oligomycin sensitivity conferral protein)	ATP5PO	Homo sapiens (Human)	155
Atp5po	H7C068	H7C068_HUMAN	unreviewed	ATP synthase subunit O, mitochondrial (Oligomycin sensitivity conferral protein) (Fragment)	ATP5PO	Homo sapiens (Human)	86
Atp5po	H7C086	H7C086_HUMAN	unreviewed	ATP synthase subunit O, mitochondrial (Oligomycin sensitivity conferral protein) (Fragment)	ATP5PO	Homo sapiens (Human)	74
Atp5po	H7C239	H7C239_HUMAN	unreviewed	ATP synthase subunit O, mitochondrial (Fragment)	ATP5PO	Homo sapiens (Human)	26
Atp5po	H7C2P9	H7C2P9_HUMAN	unreviewed	ATP synthase subunit O, mitochondrial (Fragment)	ATP5PO	Homo sapiens (Human)	40
Atp5po	P48047	ATPO_HUMAN	reviewed	ATP synthase subunit O, mitochondrial (ATP synthase peripheral stalk subunit OSCP) (Oligomycin sensitivity conferral protein) (OSCP)	ATP5PO ATP5O ATPO	Homo sapiens (Human)	213
ACTR3	A0A024RAI1	A0A024RAI1_HUMAN	unreviewed	ARP3 actin-related protein 3 homolog (Yeast), isoform CRA_a	ACTR3 hCG_26669	Homo sapiens (Human)	418
ACTR3	B4DXW1	B4DXW1_HUMAN	unreviewed	Actin-related protein 3 (cDNA FLJ51148, highly similar to Actin-like protein 3) (cDNA FLJ52434, highly similar to Actin-like protein 3) (cDNA, FLJ79112, highly similar to Actin-like protein 3) (cDNA, FLJ79295, highly similar to Actin-like protein 3)	ACTR3	Homo sapiens (Human)	367
ACTR3	F8WDR7	F8WDR7_HUMAN	unreviewed	Actin-related protein 3 (Fragment)	ACTR3	Homo sapiens (Human)	84
ACTR3	F8WE84	F8WE84_HUMAN	unreviewed	Actin-related protein 3	ACTR3	Homo sapiens (Human)	41
ACTR3	F8WEW2	F8WEW2_HUMAN	unreviewed	Actin-related protein 3	ACTR3	Homo sapiens (Human)	34
ACTR3	P61158	ARP3_HUMAN	reviewed	Actin-related protein 3 (Actin-like protein 3)	ACTR3 ARP3	Homo sapiens (Human)	418
PRPSAP1	A0A024R8M4	A0A024R8M4_HUMAN	unreviewed	Phosphoribosyl pyrophosphate synthetase-associated protein 1, isoform CRA_a	PRPSAP1 hCG_30891	Homo sapiens (Human)	356
PRPSAP1	B4DP31	B4DP31_HUMAN	unreviewed	Phosphoribosyl pyrophosphate synthase-associated protein 1 (cDNA FLJ57408, highly similar to Phosphoribosyl pyrophosphatesynthetase-associated protein 1)	PRPSAP1	Homo sapiens (Human)	282
PRPSAP1	C9J168	C9J168_HUMAN	unreviewed	Phosphoribosyl pyrophosphate synthase-associated protein 1 (Fragment)	PRPSAP1	Homo sapiens (Human)	230
PRPSAP1	C9JKT9	C9JKT9_HUMAN	unreviewed	Phosphoribosyl pyrophosphate synthase-associated protein 1 (Fragment)	PRPSAP1	Homo sapiens (Human)	89
PRPSAP1	C9JNQ3	C9JNQ3_HUMAN	unreviewed	Phosphoribosyl pyrophosphate synthase-associated protein 1 (Fragment)	PRPSAP1	Homo sapiens (Human)	104
PRPSAP1	C9JUN4	C9JUN4_HUMAN	unreviewed	Phosphoribosyl pyrophosphate synthase-associated protein 1 (Fragment)	PRPSAP1	Homo sapiens (Human)	157
PRPSAP1	Q14558	KPRA_HUMAN	reviewed	Phosphoribosyl pyrophosphate synthase-associated protein 1 (PRPP synthase-associated protein 1) (39 kDa phosphoribosypyrophosphate synthase-associated protein) (PAP39)	PRPSAP1	Homo sapiens (Human)	356
PYGM	A0A0M4FEM1	A0A0M4FEM1_HUMAN	unreviewed	Alpha-1,4 glucan phosphorylase (EC 2.4.1.1)	PYGM	Homo sapiens (Human)	842
PYGM	P11217	PYGM_HUMAN	reviewed	Glycogen phosphorylase, muscle form (EC 2.4.1.1) (Myophosphorylase)	PYGM	Homo sapiens (Human)	842
SEC31A	A0A024A2P5	A0A024A2P5_HUMAN	unreviewed	SEC31A/ALK fusion protein (Fragment)	ALK fusion SEC31A	Homo sapiens (Human)	66
SEC31A	A0A1S5UZ19	A0A1S5UZ19_HUMAN	unreviewed	Protein transport protein Sec31A	SEC31A	Homo sapiens (Human)	1080
SEC31A	D6RAB3	D6RAB3_HUMAN	unreviewed	Protein transport protein Sec31A	SEC31A	Homo sapiens (Human)	68
SEC31A	D6RBT0	D6RBT0_HUMAN	unreviewed	Protein transport protein Sec31A (Fragment)	SEC31A	Homo sapiens (Human)	81
SEC31A	D6RCQ9	D6RCQ9_HUMAN	unreviewed	Protein transport protein Sec31A (Fragment)	SEC31A	Homo sapiens (Human)	166
SEC31A	D6RE64	D6RE64_HUMAN	unreviewed	Protein transport protein Sec31A (Fragment)	SEC31A	Homo sapiens (Human)	164
SEC31A	D6REA9	D6REA9_HUMAN	unreviewed	Protein transport protein Sec31A (Fragment)	SEC31A	Homo sapiens (Human)	66
SEC31A	D6REC0	D6REC0_HUMAN	unreviewed	Protein transport protein Sec31A (Fragment)	SEC31A	Homo sapiens (Human)	26
SEC31A	D6REX3	D6REX3_HUMAN	unreviewed	Protein transport protein Sec31A	SEC31A	Homo sapiens (Human)	1251
SEC31A	D6RHE8	D6RHE8_HUMAN	unreviewed	Protein transport protein Sec31A	SEC31A	Homo sapiens (Human)	92
SEC31A	D6RHZ5	D6RHZ5_HUMAN	unreviewed	Protein transport protein Sec31A	SEC31A	Homo sapiens (Human)	877
SEC31A	H0Y8V7	H0Y8V7_HUMAN	unreviewed	Protein transport protein Sec31A (Fragment)	SEC31A	Homo sapiens (Human)	285
SEC31A	H0Y8W8	H0Y8W8_HUMAN	unreviewed	Protein transport protein Sec31A (Fragment)	SEC31A	Homo sapiens (Human)	383
SEC31A	H0Y9K1	H0Y9K1_HUMAN	unreviewed	Protein transport protein Sec31A (Fragment)	SEC31A	Homo sapiens (Human)	237
SEC31A	H0Y9T9	H0Y9T9_HUMAN	unreviewed	Protein transport protein Sec31A (Fragment)	SEC31A	Homo sapiens (Human)	235
SEC31A	H0Y9V3	H0Y9V3_HUMAN	unreviewed	Protein transport protein Sec31A (Fragment)	SEC31A	Homo sapiens (Human)	219
SEC31A	H0YAB3	H0YAB3_HUMAN	unreviewed	Protein transport protein Sec31A (Fragment)	SEC31A	Homo sapiens (Human)	443
SEC31A	H0YAF5	H0YAF5_HUMAN	unreviewed	Protein transport protein Sec31A (Fragment)	SEC31A	Homo sapiens (Human)	181
SEC31A	H7BXG7	H7BXG7_HUMAN	unreviewed	Protein transport protein Sec31A	SEC31A	Homo sapiens (Human)	969
SEC31A	O94979	SC31A_HUMAN	reviewed	Protein transport protein Sec31A (ABP125) (ABP130) (SEC31-like protein 1) (SEC31-related protein A) (Web1-like protein)	SEC31A KIAA0905 SEC31L1 HSPC275 HSPC334	Homo sapiens (Human)	1220
SEC31A	U3KQC9	U3KQC9_HUMAN	unreviewed	Protein transport protein Sec31A (Fragment)	SEC31A	Homo sapiens (Human)	65
SEC31A	U3KQR3	U3KQR3_HUMAN	unreviewed	Protein transport protein Sec31A (Fragment)	SEC31A	Homo sapiens (Human)	11
ACSL1	B7Z3Z9	B7Z3Z9_HUMAN	unreviewed	Long-chain-fatty-acid--CoA ligase 1 (cDNA FLJ53511, highly similar to Long-chain-fatty-acid--CoA ligase 1)	ACSL1	Homo sapiens (Human)	527
ACSL1	D6RER0	D6RER0_HUMAN	unreviewed	Long-chain-fatty-acid--CoA ligase 1	ACSL1	Homo sapiens (Human)	388
ACSL1	D6RG07	D6RG07_HUMAN	unreviewed	Long-chain-fatty-acid--CoA ligase 1	ACSL1	Homo sapiens (Human)	126
ACSL1	E7EPM6	E7EPM6_HUMAN	unreviewed	Long-chain-fatty-acid--CoA ligase 1	ACSL1	Homo sapiens (Human)	664
ACSL1	H0Y9U7	H0Y9U7_HUMAN	unreviewed	Long-chain-fatty-acid--CoA ligase 1 (Fragment)	ACSL1	Homo sapiens (Human)	294
ACSL1	H0Y9Z9	H0Y9Z9_HUMAN	unreviewed	Long-chain-fatty-acid--CoA ligase 1 (Fragment)	ACSL1	Homo sapiens (Human)	94
ACSL1	P33121	ACSL1_HUMAN	reviewed	Long-chain-fatty-acid--CoA ligase 1 (EC 6.2.1.3) (Acyl-CoA synthetase 1) (ACS1) (Arachidonate--CoA ligase) (EC 6.2.1.15) (Long-chain acyl-CoA synthetase 1) (LACS 1) (Long-chain acyl-CoA synthetase 2) (LACS 2) (Long-chain fatty acid-CoA ligase 2) (Palmitoyl-CoA ligase 1) (Palmitoyl-CoA ligase 2) (Phytanate--CoA ligase) (EC 6.2.1.24)	ACSL1 FACL1 FACL2 LACS LACS1 LACS2	Homo sapiens (Human)	698
ACSL1	Q108N1	Q108N1_HUMAN	unreviewed	Acyl-CoA synthetase long-chain family member 1 isoform a (Fragment)	ACSL1	Homo sapiens (Human)	373
ACSL1	Q108N2	Q108N2_HUMAN	unreviewed	Acyl-CoA synthetase long-chain family member 1 isoform c (Fragment)	ACSL1	Homo sapiens (Human)	93
Gnb1	A0A140VJJ8	A0A140VJJ8_HUMAN	unreviewed	Guanine nucleotide binding protein (G protein), beta polypeptide 1, isoform CRA_a (Testicular tissue protein Li 72)	GNB1 hCG_23470	Homo sapiens (Human)	340
Gnb1	A0A2L0WW42	A0A2L0WW42_HUMAN	unreviewed	G protein subunit beta 1	GNB1	Homo sapiens (Human)	340
Gnb1	B1AKQ8	B1AKQ8_HUMAN	unreviewed	Guanine nucleotide-binding protein G(I)/G(S)/G(T) subunit beta-1 (Fragment)	GNB1	Homo sapiens (Human)	107
Gnb1	B3KVK2	B3KVK2_HUMAN	unreviewed	Guanine nucleotide-binding protein G(I)/G(S)/G(T) subunit beta-1 (cDNA FLJ16663 fis, clone THYMU2005759, highly similar to Guanine nucleotide-binding proteinG(I)/G(S)/G(T) subunit beta 1)	GNB1	Homo sapiens (Human)	240
Gnb1	F6UT28	F6UT28_HUMAN	unreviewed	Guanine nucleotide-binding protein G(I)/G(S)/G(T) subunit beta-1 (Fragment)	GNB1	Homo sapiens (Human)	165
Gnb1	F6X3N5	F6X3N5_HUMAN	unreviewed	Guanine nucleotide-binding protein G(I)/G(S)/G(T) subunit beta-1 (Fragment)	GNB1	Homo sapiens (Human)	163
Gnb1	L8E8V9	L8E8V9_HUMAN	unreviewed	Alternative protein GNB1	GNB1	Homo sapiens (Human)	65
Gnb1	P62873	GBB1_HUMAN	reviewed	Guanine nucleotide-binding protein G(I)/G(S)/G(T) subunit beta-1 (Transducin beta chain 1)	GNB1	Homo sapiens (Human)	340
FABP5	E7DVW5	E7DVW5_HUMAN	unreviewed	Fatty acid binding protein 5 (Psoriasis-associated)	FABP5	Homo sapiens (Human)	135
FABP5	I6L8B7	I6L8B7_HUMAN	unreviewed	Fatty acid-binding protein 5	FABP5	Homo sapiens (Human)	101
FABP5	Q01469	FABP5_HUMAN	reviewed	Fatty acid-binding protein 5 (Epidermal-type fatty acid-binding protein) (E-FABP) (Fatty acid-binding protein, epidermal) (Psoriasis-associated fatty acid-binding protein homolog) (PA-FABP)	FABP5	Homo sapiens (Human)	135
Eno1	A0A024R4F1	A0A024R4F1_HUMAN	unreviewed	2-phospho-D-glycerate hydro-lyase (EC 4.2.1.11)	HEL-S-17 ENO1 hCG_22399	Homo sapiens (Human)	434
Eno1	A0A2R8Y6G6	A0A2R8Y6G6_HUMAN	unreviewed	2-phospho-D-glycerate hydro-lyase (EC 4.2.1.11)	ENO1	Homo sapiens (Human)	434
Eno1	A0A2R8Y6I8	A0A2R8Y6I8_HUMAN	unreviewed	Alpha-enolase (Fragment)	ENO1	Homo sapiens (Human)	33
Eno1	A0A2R8Y798	A0A2R8Y798_HUMAN	unreviewed	Alpha-enolase	ENO1	Homo sapiens (Human)	70
Eno1	A0A2R8Y879	A0A2R8Y879_HUMAN	unreviewed	Alpha-enolase (Fragment)	ENO1	Homo sapiens (Human)	125
Eno1	A0A2R8YEG5	A0A2R8YEG5_HUMAN	unreviewed	Alpha-enolase	ENO1	Homo sapiens (Human)	101
Eno1	A0A2R8YEM5	A0A2R8YEM5_HUMAN	unreviewed	2-phospho-D-glycerate hydro-lyase (EC 4.2.1.11) (Fragment)	ENO1	Homo sapiens (Human)	171
Eno1	A4QMW8	A4QMW8_HUMAN	unreviewed	2-phospho-D-glycerate hydro-lyase (EC 4.2.1.11) (Fragment)	ENO1	Homo sapiens (Human)	135
Eno1	K7EM90	K7EM90_HUMAN	unreviewed	2-phospho-D-glycerate hydro-lyase (EC 4.2.1.11) (Fragment)	ENO1	Homo sapiens (Human)	195
Eno1	K7ERS8	K7ERS8_HUMAN	unreviewed	Alpha-enolase (Fragment)	ENO1	Homo sapiens (Human)	83
Eno1	P06733	ENOA_HUMAN	reviewed	Alpha-enolase (EC 4.2.1.11) (2-phospho-D-glycerate hydro-lyase) (C-myc promoter-binding protein) (Enolase 1) (MBP-1) (MPB-1) (Non-neural enolase) (NNE) (Phosphopyruvate hydratase) (Plasminogen-binding protein)	ENO1 ENO1L1 MBPB1 MPB1	Homo sapiens (Human)	434
Gapdh	E7EUT5	E7EUT5_HUMAN	unreviewed	Glyceraldehyde-3-phosphate dehydrogenase	GAPDH	Homo sapiens (Human)	260
Gapdh	P04406	G3P_HUMAN	reviewed	Glyceraldehyde-3-phosphate dehydrogenase (GAPDH) (EC 1.2.1.12) (Peptidyl-cysteine S-nitrosylase GAPDH) (EC 2.6.99.-)	GAPDH GAPD CDABP0047 OK/SW-cl.12	Homo sapiens (Human)	335
Gapdh	Q0QET7	Q0QET7_HUMAN	unreviewed	Glyceraldehyde-3-phosphate dehydrogenase (Fragment)	GAPDH	Homo sapiens (Human)	230
TFRC	F8WBE5	F8WBE5_HUMAN	unreviewed	Transferrin receptor protein 1	TFRC	Homo sapiens (Human)	81
TFRC	G3V0E5	G3V0E5_HUMAN	unreviewed	Transferrin receptor protein 1	TFRC hCG_22086	Homo sapiens (Human)	679
TFRC	H7C3V5	H7C3V5_HUMAN	unreviewed	Transferrin receptor protein 1 (Fragment)	TFRC	Homo sapiens (Human)	118
TFRC	P02786	TFR1_HUMAN	reviewed	Transferrin receptor protein 1 (TR) (TfR) (TfR1) (Trfr) (T9) (p90) (CD antigen CD71) [Cleaved into: Transferrin receptor protein 1, serum form (sTfR)]	TFRC	Homo sapiens (Human)	760
D2HGDH	B5MCV2	B5MCV2_HUMAN	unreviewed	D-2-hydroxyglutarate dehydrogenase, mitochondrial	D2HGDH	Homo sapiens (Human)	387
D2HGDH	F8WCF9	F8WCF9_HUMAN	unreviewed	D-2-hydroxyglutarate dehydrogenase, mitochondrial	D2HGDH	Homo sapiens (Human)	243
D2HGDH	G5E9E8	G5E9E8_HUMAN	unreviewed	D-2-hydroxyglutarate dehydrogenase, isoform CRA_b (D-2-hydroxyglutarate dehydrogenase, mitochondrial)	D2HGDH hCG_31745	Homo sapiens (Human)	320
D2HGDH	H7C021	H7C021_HUMAN	unreviewed	D-2-hydroxyglutarate dehydrogenase, mitochondrial (Fragment)	D2HGDH	Homo sapiens (Human)	152
D2HGDH	H7C0N1	H7C0N1_HUMAN	unreviewed	D-2-hydroxyglutarate dehydrogenase, mitochondrial (Fragment)	D2HGDH	Homo sapiens (Human)	189
D2HGDH	H7C290	H7C290_HUMAN	unreviewed	D-2-hydroxyglutarate dehydrogenase, mitochondrial (Fragment)	D2HGDH	Homo sapiens (Human)	78
D2HGDH	H7C3L2	H7C3L2_HUMAN	unreviewed	D-2-hydroxyglutarate dehydrogenase, mitochondrial (Fragment)	D2HGDH	Homo sapiens (Human)	89
D2HGDH	Q8N465	D2HDH_HUMAN	reviewed	D-2-hydroxyglutarate dehydrogenase, mitochondrial (EC 1.1.99.-)	D2HGDH D2HGD	Homo sapiens (Human)	521
RPS13	E9PS50	E9PS50_HUMAN	unreviewed	40S ribosomal protein S13 (Fragment)	RPS13	Homo sapiens (Human)	116
RPS13	J3KMX5	J3KMX5_HUMAN	unreviewed	40S ribosomal protein S13	RPS13	Homo sapiens (Human)	148
RPS13	P62277	RS13_HUMAN	reviewed	40S ribosomal protein S13 (Small ribosomal subunit protein uS15)	RPS13	Homo sapiens (Human)	151
ALDH18A1	A0A2Z4QJC8	A0A2Z4QJC8_HUMAN	unreviewed	Aldehyde dehydrogenase 18 family member A1 (Fragment)	ALDH18A1	Homo sapiens (Human)	50
ALDH18A1	A0A2Z4QJG5	A0A2Z4QJG5_HUMAN	unreviewed	Aldehyde dehydrogenase 18 family member A1 (Fragment)	ALDH18A1	Homo sapiens (Human)	29
ALDH18A1	A0A2Z4QJH0	A0A2Z4QJH0_HUMAN	unreviewed	Aldehyde dehydrogenase 18 family member A1 (Fragment)	ALDH18A1	Homo sapiens (Human)	61
ALDH18A1	P54886	P5CS_HUMAN	reviewed	Delta-1-pyrroline-5-carboxylate synthase (P5CS) (Aldehyde dehydrogenase family 18 member A1) [Includes: Glutamate 5-kinase (GK) (EC 2.7.2.11) (Gamma-glutamyl kinase); Gamma-glutamyl phosphate reductase (GPR) (EC 1.2.1.41) (Glutamate-5-semialdehyde dehydrogenase) (Glutamyl-gamma-semialdehyde dehydrogenase)]	ALDH18A1 GSAS P5CS PYCS	Homo sapiens (Human)	795
KIF13A	A0A1B0GUA8	A0A1B0GUA8_HUMAN	unreviewed	Kinesin-like protein KIF13A	KIF13A	Homo sapiens (Human)	1845
KIF13A	H0Y307	H0Y307_HUMAN	unreviewed	Kinesin-like protein KIF13A (Fragment)	KIF13A	Homo sapiens (Human)	889
KIF13A	H0Y925	H0Y925_HUMAN	unreviewed	Kinesin-like protein KIF13A (Fragment)	KIF13A	Homo sapiens (Human)	270
KIF13A	H0Y9Z7	H0Y9Z7_HUMAN	unreviewed	Kinesin-like protein KIF13A (Fragment)	KIF13A	Homo sapiens (Human)	801
KIF13A	Q9H1H9	KI13A_HUMAN	reviewed	Kinesin-like protein KIF13A (Kinesin-like protein RBKIN)	KIF13A RBKIN	Homo sapiens (Human)	1805
Rps12	P25398	RS12_HUMAN	reviewed	40S ribosomal protein S12 (Small ribosomal subunit protein eS12)	RPS12	Homo sapiens (Human)	132
PHB	A8K401	A8K401_HUMAN	unreviewed	Prohibitin	PHB hCG_29613	Homo sapiens (Human)	272
PHB	C9JW96	C9JW96_HUMAN	unreviewed	Prohibitin (Fragment)	PHB	Homo sapiens (Human)	246
PHB	C9JZ20	C9JZ20_HUMAN	unreviewed	Prohibitin (Fragment)	PHB	Homo sapiens (Human)	201
PHB	D6RBK0	D6RBK0_HUMAN	unreviewed	Prohibitin (Fragment)	PHB	Homo sapiens (Human)	124
PHB	E7ESE2	E7ESE2_HUMAN	unreviewed	Prohibitin (Fragment)	PHB	Homo sapiens (Human)	202
PHB	E9PCW0	E9PCW0_HUMAN	unreviewed	Prohibitin (Fragment)	PHB	Homo sapiens (Human)	216
PHB	P35232	PHB_HUMAN	reviewed	Prohibitin	PHB PHB1	Homo sapiens (Human)	272
PHB	Q6FHP5	Q6FHP5_HUMAN	unreviewed	Prohibitin (Fragment)	PHB	Homo sapiens (Human)	272
PSMD1	A0A087WW66	A0A087WW66_HUMAN	unreviewed	26S proteasome non-ATPase regulatory subunit 1	PSMD1	Homo sapiens (Human)	953
PSMD1	C9J9M4	C9J9M4_HUMAN	unreviewed	26S proteasome non-ATPase regulatory subunit 1 (Fragment)	PSMD1	Homo sapiens (Human)	203
PSMD1	F8WCE3	F8WCE3_HUMAN	unreviewed	26S proteasome non-ATPase regulatory subunit 1	PSMD1	Homo sapiens (Human)	48
PSMD1	H7BZR6	H7BZR6_HUMAN	unreviewed	26S proteasome non-ATPase regulatory subunit 1 (Fragment)	PSMD1	Homo sapiens (Human)	164
PSMD1	H7C378	H7C378_HUMAN	unreviewed	26S proteasome non-ATPase regulatory subunit 1 (Fragment)	PSMD1	Homo sapiens (Human)	192
PSMD1	Q05BX4	Q05BX4_HUMAN	unreviewed	26S proteasome non-ATPase regulatory subunit 1 (26S proteasome regulatory subunit RPN2) (26S proteasome regulatory subunit S1) (Fragment)	PSMD1	Homo sapiens (Human)	824
PSMD1	Q05CW6	Q05CW6_HUMAN	unreviewed	26S proteasome non-ATPase regulatory subunit 1 (26S proteasome regulatory subunit RPN2) (26S proteasome regulatory subunit S1) (Fragment)	PSMD1	Homo sapiens (Human)	856
PSMD1	Q99460	PSMD1_HUMAN	reviewed	26S proteasome non-ATPase regulatory subunit 1 (26S proteasome regulatory subunit RPN2) (26S proteasome regulatory subunit S1) (26S proteasome subunit p112)	PSMD1	Homo sapiens (Human)	953
WARS2	Q9UGM6	SYWM_HUMAN	reviewed	Tryptophan--tRNA ligase, mitochondrial (EC 6.1.1.2) ((Mt)TrpRS) (Tryptophanyl-tRNA synthetase) (TrpRS)	WARS2	Homo sapiens (Human)	360
RO60	D6RDN1	D6RDN1_HUMAN	unreviewed	60 kDa SS-A/Ro ribonucleoprotein (Fragment)	RO60	Homo sapiens (Human)	41
RO60	D6RE09	D6RE09_HUMAN	unreviewed	60 kDa SS-A/Ro ribonucleoprotein (Fragment)	RO60	Homo sapiens (Human)	66
RO60	G5E9R9	G5E9R9_HUMAN	unreviewed	60 kDa SS-A/Ro ribonucleoprotein (TROVE domain family, member 2, isoform CRA_a)	RO60 TROVE2 hCG_41054	Homo sapiens (Human)	263
RO60	H0Y9N5	H0Y9N5_HUMAN	unreviewed	60 kDa SS-A/Ro ribonucleoprotein (Fragment)	RO60	Homo sapiens (Human)	193
RO60	P10155	RO60_HUMAN	reviewed	60 kDa SS-A/Ro ribonucleoprotein (60 kDa Ro protein) (60 kDa ribonucleoprotein Ro) (Ro60) (RoRNP) (Ro 60 kDa autoantigen) (Ro60 autoantigen) (Sjoegren syndrome antigen A2) (Sjoegren syndrome type A antigen) (SS-A) (TROVE domain family member 2)	RO60 SSA2 TROVE2	Homo sapiens (Human)	538
IARS1	A0A0A0MSX9	A0A0A0MSX9_HUMAN	unreviewed	Isoleucyl-tRNA synthetase (EC 6.1.1.5)	IARS1	Homo sapiens (Human)	1242
IARS1	A0A0D9SFC1	A0A0D9SFC1_HUMAN	unreviewed	Isoleucine--tRNA ligase, cytoplasmic	IARS1	Homo sapiens (Human)	71
IARS1	J3KR24	J3KR24_HUMAN	unreviewed	Isoleucyl-tRNA synthetase (EC 6.1.1.5)	IARS1	Homo sapiens (Human)	1121
IARS1	P41252	SYIC_HUMAN	reviewed	Isoleucine--tRNA ligase, cytoplasmic (EC 6.1.1.5) (Isoleucyl-tRNA synthetase) (IRS) (IleRS)	IARS1 IARS	Homo sapiens (Human)	1262
IARS1	Q5TCC9	Q5TCC9_HUMAN	unreviewed	Isoleucine--tRNA ligase, cytoplasmic (Fragment)	IARS1	Homo sapiens (Human)	72
UTRN	A0A0A0MSM3	A0A0A0MSM3_HUMAN	unreviewed	Utrophin (Fragment)	UTRN	Homo sapiens (Human)	154
UTRN	A0A0D9SG57	A0A0D9SG57_HUMAN	unreviewed	Utrophin (Fragment)	UTRN	Homo sapiens (Human)	150
UTRN	H0Y337	H0Y337_HUMAN	unreviewed	Utrophin (Fragment)	UTRN	Homo sapiens (Human)	251
UTRN	L8EAK5	L8EAK5_HUMAN	unreviewed	Alternative protein UTRN	UTRN	Homo sapiens (Human)	72
UTRN	P46939	UTRO_HUMAN	reviewed	Utrophin (Dystrophin-related protein 1) (DRP-1)	UTRN DMDL DRP1	Homo sapiens (Human)	3433
UTRN	Q5JT44	Q5JT44_HUMAN	unreviewed	Utrophin (Fragment)	UTRN	Homo sapiens (Human)	184
UTRN	Q5JT45	Q5JT45_HUMAN	unreviewed	Utrophin (Fragment)	UTRN	Homo sapiens (Human)	180
UTRN	Q5JT49	Q5JT49_HUMAN	unreviewed	Utrophin (Fragment)	UTRN	Homo sapiens (Human)	186
UTRN	Q5SYY2	Q5SYY2_HUMAN	unreviewed	Utrophin (Fragment)	UTRN	Homo sapiens (Human)	47
UTRN	Q5T097	Q5T097_HUMAN	unreviewed	Utrophin	UTRN	Homo sapiens (Human)	988
UTRN	Q5T098	Q5T098_HUMAN	unreviewed	Utrophin (Fragment)	UTRN	Homo sapiens (Human)	66
GSTO1	P78417	GSTO1_HUMAN	reviewed	Glutathione S-transferase omega-1 (GSTO-1) (EC 2.5.1.18) (Glutathione S-transferase omega 1-1) (GSTO 1-1) (Glutathione-dependent dehydroascorbate reductase) (EC 1.8.5.1) (Monomethylarsonic acid reductase) (MMA(V) reductase) (EC 1.20.4.2) (S-(Phenacyl)glutathione reductase) (SPG-R)	GSTO1 GSTTLP28	Homo sapiens (Human)	241
GSTO1	Q5TA01	Q5TA01_HUMAN	unreviewed	Glutathione S-transferase omega-1 (Fragment)	GSTO1	Homo sapiens (Human)	180
GSTO1	Q5TA02	Q5TA02_HUMAN	unreviewed	Glutathione-dependent dehydroascorbate reductase (EC 1.20.4.2) (EC 1.8.5.1) (EC 2.5.1.18) (Monomethylarsonic acid reductase) (Fragment)	GSTO1	Homo sapiens (Human)	200
GSTO1	V9HWG9	V9HWG9_HUMAN	unreviewed	Glutathione-dependent dehydroascorbate reductase (EC 1.20.4.2) (EC 1.8.5.1) (EC 2.5.1.18) (Monomethylarsonic acid reductase)	HEL-S-21 GSTO1 hCG_21844	Homo sapiens (Human)	241
PPID	H0Y8J0	H0Y8J0_HUMAN	unreviewed	Peptidyl-prolyl cis-trans isomerase D (Fragment)	PPID	Homo sapiens (Human)	48
PPID	H0Y969	H0Y969_HUMAN	unreviewed	Peptidyl-prolyl cis-trans isomerase D (Fragment)	PPID	Homo sapiens (Human)	19
PPID	Q05DH6	Q05DH6_HUMAN	unreviewed	Peptidyl-prolyl cis-trans isomerase (PPIase) (EC 5.2.1.8) (Fragment)	PPID	Homo sapiens (Human)	156
PPID	Q08752	PPID_HUMAN	reviewed	Peptidyl-prolyl cis-trans isomerase D (PPIase D) (EC 5.2.1.8) (40 kDa peptidyl-prolyl cis-trans isomerase) (Cyclophilin-40) (CYP-40) (Cyclophilin-related protein) (Rotamase D)	PPID CYP40 CYPD	Homo sapiens (Human)	370
PPID	Q6FGM6	Q6FGM6_HUMAN	unreviewed	PPID protein	PPID	Homo sapiens (Human)	370
AUH	Q13825	AUHM_HUMAN	reviewed	Methylglutaconyl-CoA hydratase, mitochondrial (EC 4.2.1.18) (AU-specific RNA-binding enoyl-CoA hydratase) (AU-binding protein/enoyl-CoA hydratase) (Itaconyl-CoA hydratase) (EC 4.2.1.56)	AUH	Homo sapiens (Human)	339
PSMB1	P20618	PSB1_HUMAN	reviewed	Proteasome subunit beta type-1 (EC 3.4.25.1) (Macropain subunit C5) (Multicatalytic endopeptidase complex subunit C5) (Proteasome component C5) (Proteasome gamma chain)	PSMB1 PSC5	Homo sapiens (Human)	241
ACAD10	D6RFF6	D6RFF6_HUMAN	unreviewed	Acyl-CoA dehydrogenase family member 10 (Fragment)	ACAD10	Homo sapiens (Human)	96
ACAD10	F8VXK4	F8VXK4_HUMAN	unreviewed	Acyl-CoA dehydrogenase family member 10 (Fragment)	ACAD10	Homo sapiens (Human)	146
ACAD10	F8W0Q4	F8W0Q4_HUMAN	unreviewed	Acyl-CoA dehydrogenase family member 10 (Fragment)	ACAD10	Homo sapiens (Human)	226
ACAD10	F8W179	F8W179_HUMAN	unreviewed	Acyl-CoA dehydrogenase family member 10 (Fragment)	ACAD10	Homo sapiens (Human)	278
ACAD10	F8W1A9	F8W1A9_HUMAN	unreviewed	Acyl-CoA dehydrogenase family member 10 (Fragment)	ACAD10	Homo sapiens (Human)	13
ACAD10	F8W1I9	F8W1I9_HUMAN	unreviewed	Acyl-CoA dehydrogenase family member 10	ACAD10	Homo sapiens (Human)	710
ACAD10	Q6JQN1	ACD10_HUMAN	reviewed	Acyl-CoA dehydrogenase family member 10 (ACAD-10) (EC 1.3.99.-)	ACAD10	Homo sapiens (Human)	1059
NDUFS8	A0A024R5K3	A0A024R5K3_HUMAN	unreviewed	Complex I-23kD (EC 7.1.1.2) (NADH dehydrogenase [ubiquinone] iron-sulfur protein 8, mitochondrial) (NADH-ubiquinone oxidoreductase 23 kDa subunit)	NDUFS8 hCG_20259	Homo sapiens (Human)	172
NDUFS8	E9PJY7	E9PJY7_HUMAN	unreviewed	NADH dehydrogenase [ubiquinone] iron-sulfur protein 8, mitochondrial	NDUFS8	Homo sapiens (Human)	43
NDUFS8	E9PKH6	E9PKH6_HUMAN	unreviewed	Complex I-23kD (EC 7.1.1.2) (NADH dehydrogenase [ubiquinone] iron-sulfur protein 8, mitochondrial) (NADH-ubiquinone oxidoreductase 23 kDa subunit) (Fragment)	NDUFS8	Homo sapiens (Human)	138
NDUFS8	E9PML5	E9PML5_HUMAN	unreviewed	NADH dehydrogenase [ubiquinone] iron-sulfur protein 8, mitochondrial	NDUFS8	Homo sapiens (Human)	70
NDUFS8	E9PN51	E9PN51_HUMAN	unreviewed	NADH dehydrogenase [ubiquinone] iron-sulfur protein 8, mitochondrial (Fragment)	NDUFS8	Homo sapiens (Human)	110
NDUFS8	E9PPW7	E9PPW7_HUMAN	unreviewed	Complex I-23kD (EC 7.1.1.2) (NADH dehydrogenase [ubiquinone] iron-sulfur protein 8, mitochondrial) (NADH-ubiquinone oxidoreductase 23 kDa subunit) (Fragment)	NDUFS8	Homo sapiens (Human)	184
NDUFS8	F8W9K7	F8W9K7_HUMAN	unreviewed	Complex I-23kD (EC 7.1.1.2) (NADH dehydrogenase [ubiquinone] iron-sulfur protein 8, mitochondrial) (NADH-ubiquinone oxidoreductase 23 kDa subunit) (Fragment)	NDUFS8	Homo sapiens (Human)	124
NDUFS8	H0YCB2	H0YCB2_HUMAN	unreviewed	NADH dehydrogenase [ubiquinone] iron-sulfur protein 8, mitochondrial (Fragment)	NDUFS8	Homo sapiens (Human)	40
NDUFS8	H0YDT4	H0YDT4_HUMAN	unreviewed	Complex I-23kD (EC 7.1.1.2) (NADH dehydrogenase [ubiquinone] iron-sulfur protein 8, mitochondrial) (NADH-ubiquinone oxidoreductase 23 kDa subunit) (Fragment)	NDUFS8	Homo sapiens (Human)	93
NDUFS8	O00217	NDUS8_HUMAN	reviewed	NADH dehydrogenase [ubiquinone] iron-sulfur protein 8, mitochondrial (EC 7.1.1.2) (Complex I-23kD) (CI-23kD) (NADH-ubiquinone oxidoreductase 23 kDa subunit) (TYKY subunit)	NDUFS8	Homo sapiens (Human)	210
NDUFS8	Q08E91	Q08E91_HUMAN	unreviewed	Complex I-23kD (EC 7.1.1.2) (NADH dehydrogenase [ubiquinone] iron-sulfur protein 8, mitochondrial) (NADH-ubiquinone oxidoreductase 23 kDa subunit)	NDUFS8	Homo sapiens (Human)	64
GYG1	C9J7C7	C9J7C7_HUMAN	unreviewed	Glycogenin-1 (Fragment)	GYG1	Homo sapiens (Human)	110
GYG1	C9J8R8	C9J8R8_HUMAN	unreviewed	Glycogenin-1 (Fragment)	GYG1	Homo sapiens (Human)	60
GYG1	C9JQ42	C9JQ42_HUMAN	unreviewed	Glycogenin-1 (Fragment)	GYG1	Homo sapiens (Human)	265
GYG1	G5E9W8	G5E9W8_HUMAN	unreviewed	Glycogenin 1, isoform CRA_e (Glycogenin-1)	GYG1 hCG_21210	Homo sapiens (Human)	193
GYG1	P46976	GLYG_HUMAN	reviewed	Glycogenin-1 (GN-1) (GN1) (EC 2.4.1.186)	GYG1 GYG	Homo sapiens (Human)	350
GYG1	Q8N5Y3	Q8N5Y3_HUMAN	unreviewed	GYG1 protein (Fragment)	GYG1	Homo sapiens (Human)	331
GSTZ1	A0A0A0MR33	A0A0A0MR33_HUMAN	unreviewed	Maleylacetoacetate isomerase	GSTZ1	Homo sapiens (Human)	174
GSTZ1	A0A0C4DFM0	A0A0C4DFM0_HUMAN	unreviewed	Maleylacetoacetate isomerase (EC 5.2.1.2)	GSTZ1 hCG_22265	Homo sapiens (Human)	216
GSTZ1	G3V267	G3V267_HUMAN	unreviewed	Maleylacetoacetate isomerase (EC 5.2.1.2)	GSTZ1	Homo sapiens (Human)	189
GSTZ1	G3V3B9	G3V3B9_HUMAN	unreviewed	Maleylacetoacetate isomerase	GSTZ1	Homo sapiens (Human)	119
GSTZ1	G3V4T6	G3V4T6_HUMAN	unreviewed	Maleylacetoacetate isomerase (EC 5.2.1.2)	GSTZ1	Homo sapiens (Human)	217
GSTZ1	G3V5G8	G3V5G8_HUMAN	unreviewed	Maleylacetoacetate isomerase (Fragment)	GSTZ1	Homo sapiens (Human)	38
GSTZ1	G3V5T0	G3V5T0_HUMAN	unreviewed	Maleylacetoacetate isomerase (EC 5.2.1.2)	GSTZ1	Homo sapiens (Human)	202
GSTZ1	G3V5U6	G3V5U6_HUMAN	unreviewed	Maleylacetoacetate isomerase (Fragment)	GSTZ1	Homo sapiens (Human)	59
GSTZ1	H0YJN8	H0YJN8_HUMAN	unreviewed	Maleylacetoacetate isomerase (Fragment)	GSTZ1	Homo sapiens (Human)	70
GSTZ1	O43708	MAAI_HUMAN	reviewed	Maleylacetoacetate isomerase (MAAI) (EC 5.2.1.2) (GSTZ1-1) (Glutathione S-transferase zeta 1) (EC 2.5.1.18)	GSTZ1 MAAI	Homo sapiens (Human)	216
CUL2	A0A0A0MTN0	A0A0A0MTN0_HUMAN	unreviewed	Cullin-2	CUL2	Homo sapiens (Human)	758
CUL2	Q13617	CUL2_HUMAN	reviewed	Cullin-2 (CUL-2)	CUL2	Homo sapiens (Human)	745
CUL2	Q5T2B5	Q5T2B5_HUMAN	unreviewed	Cullin-2	CUL2	Homo sapiens (Human)	706
CUL2	Q5T2B7	Q5T2B7_HUMAN	unreviewed	Cullin-2	CUL2	Homo sapiens (Human)	90
CAND1	A0A0C4DGH5	A0A0C4DGH5_HUMAN	unreviewed	Cullin-associated NEDD8-dissociated protein 1 (Fragment)	CAND1	Homo sapiens (Human)	770
CAND1	F5H6I6	F5H6I6_HUMAN	unreviewed	Cullin-associated NEDD8-dissociated protein 1 (Fragment)	CAND1	Homo sapiens (Human)	54
CAND1	H0YH27	H0YH27_HUMAN	unreviewed	Cullin-associated NEDD8-dissociated protein 1 (Fragment)	CAND1	Homo sapiens (Human)	442
CAND1	Q86VP6	CAND1_HUMAN	reviewed	Cullin-associated NEDD8-dissociated protein 1 (Cullin-associated and neddylation-dissociated protein 1) (TBP-interacting protein of 120 kDa A) (TBP-interacting protein 120A) (p120 CAND1)	CAND1 KIAA0829 TIP120 TIP120A	Homo sapiens (Human)	1230
TIMM44	M0QXM9	M0QXM9_HUMAN	unreviewed	Mitochondrial import inner membrane translocase subunit TIM44 (Fragment)	TIMM44	Homo sapiens (Human)	133
TIMM44	M0QXU7	M0QXU7_HUMAN	unreviewed	Mitochondrial import inner membrane translocase subunit TIM44 (Fragment)	TIMM44	Homo sapiens (Human)	273
TIMM44	M0R124	M0R124_HUMAN	unreviewed	Mitochondrial import inner membrane translocase subunit TIM44	TIMM44	Homo sapiens (Human)	139
TIMM44	M0R301	M0R301_HUMAN	unreviewed	Mitochondrial import inner membrane translocase subunit TIM44 (Fragment)	TIMM44	Homo sapiens (Human)	126
TIMM44	O43615	TIM44_HUMAN	reviewed	Mitochondrial import inner membrane translocase subunit TIM44	TIMM44 MIMT44 TIM44	Homo sapiens (Human)	452
Ndufa7	M0R0N0	M0R0N0_HUMAN	unreviewed	Complex I-B14.5a (NADH dehydrogenase [ubiquinone] 1 alpha subcomplex subunit 7) (NADH-ubiquinone oxidoreductase subunit B14.5a)	NDUFA7	Homo sapiens (Human)	63
Ndufa7	M0R1K9	M0R1K9_HUMAN	unreviewed	NADH dehydrogenase [ubiquinone] 1 alpha subcomplex subunit 7	NDUFA7	Homo sapiens (Human)	76
Ndufa7	O95182	NDUA7_HUMAN	reviewed	NADH dehydrogenase [ubiquinone] 1 alpha subcomplex subunit 7 (Complex I-B14.5a) (CI-B14.5a) (NADH-ubiquinone oxidoreductase subunit B14.5a)	NDUFA7	Homo sapiens (Human)	113
Ndufa7	Q32Q14	Q32Q14_HUMAN	unreviewed	Complex I-B14.5a (NADH dehydrogenase [ubiquinone] 1 alpha subcomplex subunit 7) (NADH-ubiquinone oxidoreductase subunit B14.5a) (Fragment)	NDUFA7	Homo sapiens (Human)	121
Ndufa7	Q6FG42	Q6FG42_HUMAN	unreviewed	Complex I-B14.5a (NADH dehydrogenase [ubiquinone] 1 alpha subcomplex subunit 7) (NADH-ubiquinone oxidoreductase subunit B14.5a) (Fragment)	NDUFA7	Homo sapiens (Human)	118
Ndufa7	Q6IB89	Q6IB89_HUMAN	unreviewed	Complex I-B14.5a (NADH dehydrogenase [ubiquinone] 1 alpha subcomplex subunit 7) (NADH-ubiquinone oxidoreductase subunit B14.5a)	NDUFA7	Homo sapiens (Human)	118
FAM98A	C9J3G8	C9J3G8_HUMAN	unreviewed	Protein FAM98A (Fragment)	FAM98A	Homo sapiens (Human)	68
FAM98A	E9PH82	E9PH82_HUMAN	unreviewed	Protein FAM98A	FAM98A	Homo sapiens (Human)	312
FAM98A	I6L9E8	I6L9E8_HUMAN	unreviewed	Family with sequence similarity 98, member A	FAM98A	Homo sapiens (Human)	518
FAM98A	Q05CT2	Q05CT2_HUMAN	unreviewed	FAM98A protein (Fragment)	FAM98A	Homo sapiens (Human)	189
FAM98A	Q8NCA5	FA98A_HUMAN	reviewed	Protein FAM98A	FAM98A	Homo sapiens (Human)	518
CCT4	P50991	TCPD_HUMAN	reviewed	T-complex protein 1 subunit delta (TCP-1-delta) (CCT-delta) (Stimulator of TAR RNA-binding)	CCT4 CCTD SRB	Homo sapiens (Human)	539
ANPEP	A0A024RC61	A0A024RC61_HUMAN	unreviewed	Aminopeptidase (EC 3.4.11.-)	ANPEP hCG_27217	Homo sapiens (Human)	967
ANPEP	H0YKT6	H0YKT6_HUMAN	unreviewed	Aminopeptidase N (Fragment)	ANPEP	Homo sapiens (Human)	103
ANPEP	H0YLZ8	H0YLZ8_HUMAN	unreviewed	Aminopeptidase N (Fragment)	ANPEP	Homo sapiens (Human)	65
ANPEP	H0YM04	H0YM04_HUMAN	unreviewed	Aminopeptidase N (Fragment)	ANPEP	Homo sapiens (Human)	61
ANPEP	H0YMC1	H0YMC1_HUMAN	unreviewed	Aminopeptidase N (Fragment)	ANPEP	Homo sapiens (Human)	122
ANPEP	P15144	AMPN_HUMAN	reviewed	Aminopeptidase N (AP-N) (hAPN) (EC 3.4.11.2) (Alanyl aminopeptidase) (Aminopeptidase M) (AP-M) (Microsomal aminopeptidase) (Myeloid plasma membrane glycoprotein CD13) (gp150) (CD antigen CD13)	ANPEP APN CD13 PEPN	Homo sapiens (Human)	967
HPRT1	A0A0H3YEQ7	A0A0H3YEQ7_HUMAN	unreviewed	Hypoxanthine-guanine phosphoribosyltransferase 1 (EC 2.4.2.8) (Fragment)	HPRT1	Homo sapiens (Human)	65
HPRT1	P00492	HPRT_HUMAN	reviewed	Hypoxanthine-guanine phosphoribosyltransferase (HGPRT) (HGPRTase) (EC 2.4.2.8)	HPRT1 HPRT	Homo sapiens (Human)	218
HPRT1	Q6LET3	Q6LET3_HUMAN	unreviewed	Hypoxanthine phosphoribosyltransferase (EC 2.4.2.8) (Fragment)	HPRT1	Homo sapiens (Human)	218
ANXA7	B9ZVT2	B9ZVT2_HUMAN	unreviewed	Annexin A7 (Fragment)	ANXA7	Homo sapiens (Human)	144
ANXA7	P20073	ANXA7_HUMAN	reviewed	Annexin A7 (Annexin VII) (Annexin-7) (Synexin)	ANXA7 ANX7 SNX OK/SW-cl.95	Homo sapiens (Human)	488
RAB6A	A0A024R5H8	A0A024R5H8_HUMAN	unreviewed	RAB6A, member RAS oncogene family, isoform CRA_b	RAB6A hCG_1773959	Homo sapiens (Human)	208
RAB6A	A0A024R5J5	A0A024R5J5_HUMAN	unreviewed	H.sapiens ras-related Hrab6 protein (RAB6A, member RAS oncogene family, isoform CRA_a)	RAB6A hCG_1773959	Homo sapiens (Human)	208
RAB6A	F5GX61	F5GX61_HUMAN	unreviewed	Ras-related protein Rab-6A	RAB6A	Homo sapiens (Human)	87
RAB6A	F5H3K7	F5H3K7_HUMAN	unreviewed	Ras-related protein Rab-6A (Fragment)	RAB6A	Homo sapiens (Human)	71
RAB6A	P20340	RAB6A_HUMAN	reviewed	Ras-related protein Rab-6A (Rab-6)	RAB6A RAB6	Homo sapiens (Human)	208
RAB6A	Q6FGX3	Q6FGX3_HUMAN	unreviewed	RAB6A protein	RAB6A	Homo sapiens (Human)	208
PCYOX1	C9JGT6	C9JGT6_HUMAN	unreviewed	Prenylcysteine oxidase 1 (Fragment)	PCYOX1	Homo sapiens (Human)	129
PCYOX1	C9JM55	C9JM55_HUMAN	unreviewed	Prenylcysteine oxidase 1 (Fragment)	PCYOX1	Homo sapiens (Human)	154
PCYOX1	C9K055	C9K055_HUMAN	unreviewed	Prenylcysteine oxidase 1 (Fragment)	PCYOX1	Homo sapiens (Human)	209
PCYOX1	F8W8W4	F8W8W4_HUMAN	unreviewed	Prenylcysteine oxidase 1	PCYOX1	Homo sapiens (Human)	293
PCYOX1	Q53ST0	Q53ST0_HUMAN	unreviewed	Uncharacterized protein PCYOX1 (Fragment)	PCYOX1	Homo sapiens (Human)	106
PCYOX1	Q584P1	Q584P1_HUMAN	unreviewed	Uncharacterized protein PCYOX1 (Fragment)	PCYOX1	Homo sapiens (Human)	398
PCYOX1	Q9UHG3	PCYOX_HUMAN	reviewed	Prenylcysteine oxidase 1 (EC 1.8.3.5) (Prenylcysteine lyase)	PCYOX1 KIAA0908 PCL1 UNQ597/PRO1183	Homo sapiens (Human)	505
COX5B	P10606	COX5B_HUMAN	reviewed	Cytochrome c oxidase subunit 5B, mitochondrial (Cytochrome c oxidase polypeptide Vb)	COX5B	Homo sapiens (Human)	129
COX5B	Q6FHJ9	Q6FHJ9_HUMAN	unreviewed	Cytochrome c oxidase polypeptide Vb (Cytochrome c oxidase subunit 5B, mitochondrial) (Fragment)	COX5B	Homo sapiens (Human)	129
COX5B	Q6FHM4	Q6FHM4_HUMAN	unreviewed	Cytochrome c oxidase polypeptide Vb (Cytochrome c oxidase subunit 5B, mitochondrial)	COX5B	Homo sapiens (Human)	129
DDOST	A0A024RAD5	A0A024RAD5_HUMAN	unreviewed	Dolichyl-diphosphooligosaccharide--protein glycosyltransferase 48 kDa subunit (Oligosaccharyl transferase 48 kDa subunit)	DDOST hCG_38871	Homo sapiens (Human)	456
DDOST	A0A0C4DGS1	A0A0C4DGS1_HUMAN	unreviewed	Dolichyl-diphosphooligosaccharide--protein glycosyltransferase 48 kDa subunit (Oligosaccharyl transferase 48 kDa subunit)	DDOST	Homo sapiens (Human)	439
DDOST	P39656	OST48_HUMAN	reviewed	Dolichyl-diphosphooligosaccharide--protein glycosyltransferase 48 kDa subunit (DDOST 48 kDa subunit) (Oligosaccharyl transferase 48 kDa subunit)	DDOST KIAA0115 OST48 OK/SW-cl.45	Homo sapiens (Human)	456
DDOST	U3KQ84	U3KQ84_HUMAN	unreviewed	Dolichyl-diphosphooligosaccharide--protein glycosyltransferase 48 kDa subunit (Oligosaccharyl transferase 48 kDa subunit) (Fragment)	DDOST	Homo sapiens (Human)	154
MAP2K1	A4QPA9	A4QPA9_HUMAN	unreviewed	Mitogen-activated protein kinase kinase 1 (Mitogen-activated protein kinase kinase 1, isoform CRA_a) (cDNA FLJ76051, highly similar to Homo sapiens mitogen-activated protein kinase kinase 1 (MAP2K1), mRNA)	MAP2K1 hCG_24510	Homo sapiens (Human)	393
MAP2K1	B4DFY5	B4DFY5_HUMAN	unreviewed	Mitogen-activated protein kinase kinase 1, isoform CRA_d (cDNA FLJ58770, highly similar to Dual specificity mitogen-activated protein kinase kinase 1)	MAP2K1 hCG_24510	Homo sapiens (Human)	371
MAP2K1	H3BRW9	H3BRW9_HUMAN	unreviewed	Dual-specificity mitogen-activated protein kinase kinase 1	MAP2K1	Homo sapiens (Human)	217
MAP2K1	Q02750	MP2K1_HUMAN	reviewed	Dual specificity mitogen-activated protein kinase kinase 1 (MAP kinase kinase 1) (MAPKK 1) (MKK1) (EC 2.7.12.2) (ERK activator kinase 1) (MAPK/ERK kinase 1) (MEK 1)	MAP2K1 MEK1 PRKMK1	Homo sapiens (Human)	393
POLDIP2	B4DEM9	B4DEM9_HUMAN	unreviewed	Polymerase delta-interacting protein 2 (cDNA FLJ52257, highly similar to Polymerase delta-interacting protein 2)	POLDIP2	Homo sapiens (Human)	350
POLDIP2	L8EAT8	L8EAT8_HUMAN	unreviewed	Alternative protein POLDIP2	POLDIP2	Homo sapiens (Human)	56
POLDIP2	Q9Y2S7	PDIP2_HUMAN	reviewed	Polymerase delta-interacting protein 2 (38 kDa DNA polymerase delta interaction protein) (p38)	POLDIP2 PDIP38 POLD4 HSPC017	Homo sapiens (Human)	368
CANX	D6RAQ8	D6RAQ8_HUMAN	unreviewed	Calnexin (Fragment)	CANX	Homo sapiens (Human)	107
CANX	D6RAU8	D6RAU8_HUMAN	unreviewed	Calnexin (Fragment)	CANX	Homo sapiens (Human)	134
CANX	D6RB85	D6RB85_HUMAN	unreviewed	Calnexin (Fragment)	CANX	Homo sapiens (Human)	144
CANX	D6RD16	D6RD16_HUMAN	unreviewed	Calnexin	CANX	Homo sapiens (Human)	96
CANX	D6RDP7	D6RDP7_HUMAN	unreviewed	Calnexin (Fragment)	CANX	Homo sapiens (Human)	168
CANX	D6RFL1	D6RFL1_HUMAN	unreviewed	Calnexin (Fragment)	CANX	Homo sapiens (Human)	131
CANX	D6RFW4	D6RFW4_HUMAN	unreviewed	Calnexin (Fragment)	CANX	Homo sapiens (Human)	32
CANX	D6RG29	D6RG29_HUMAN	unreviewed	Calnexin	CANX	Homo sapiens (Human)	61
CANX	D6RGY2	D6RGY2_HUMAN	unreviewed	Calnexin (Fragment)	CANX	Homo sapiens (Human)	308
CANX	D6RHJ3	D6RHJ3_HUMAN	unreviewed	Calnexin (Fragment)	CANX	Homo sapiens (Human)	78
CANX	H0Y9H1	H0Y9H1_HUMAN	unreviewed	Calnexin (Fragment)	CANX	Homo sapiens (Human)	189
CANX	H0Y9Q7	H0Y9Q7_HUMAN	unreviewed	Calnexin (Fragment)	CANX	Homo sapiens (Human)	170
CANX	P27824	CALX_HUMAN	reviewed	Calnexin (IP90) (Major histocompatibility complex class I antigen-binding protein p88) (p90)	CANX	Homo sapiens (Human)	592
MRPS31	Q92665	RT31_HUMAN	reviewed	28S ribosomal protein S31, mitochondrial (MRP-S31) (S31mt) (Imogen 38) (Mitochondrial small ribosomal subunit protein mS31)	MRPS31 IMOGN38	Homo sapiens (Human)	395
FGA	A0A087WUA0	A0A087WUA0_HUMAN	unreviewed	Fibrinopeptide A	FGA	Homo sapiens (Human)	289
FGA	A0A0S2Z3E8	A0A0S2Z3E8_HUMAN	unreviewed	Fibrinopeptide A (Fragment)	FGA	Homo sapiens (Human)	436
FGA	A0A0S2Z3E9	A0A0S2Z3E9_HUMAN	unreviewed	Fibrinogen alpha chain isoform 8	FGA	Homo sapiens (Human)	84
FGA	A0A0S2Z3M3	A0A0S2Z3M3_HUMAN	unreviewed	Fibrinopeptide A (Fragment)	FGA	Homo sapiens (Human)	218
FGA	A0A0S2Z3P3	A0A0S2Z3P3_HUMAN	unreviewed	Fibrinopeptide A	FGA	Homo sapiens (Human)	133
FGA	P02671	FIBA_HUMAN	reviewed	Fibrinogen alpha chain [Cleaved into: Fibrinopeptide A; Fibrinogen alpha chain]	FGA	Homo sapiens (Human)	866
FGA	Q3KRA7	Q3KRA7_HUMAN	unreviewed	Fibrinopeptide A (Fragment)	FGA	Homo sapiens (Human)	250
FGA	Q6NSD8	Q6NSD8_HUMAN	unreviewed	Fibrinopeptide A	FGA	Homo sapiens (Human)	289
FGA	Q86Z09	Q86Z09_HUMAN	unreviewed	Fibrinopeptide A (Fragment)	FGA	Homo sapiens (Human)	61
FGA	Q8WW76	Q8WW76_HUMAN	unreviewed	Fibrinopeptide A	FGA	Homo sapiens (Human)	218
PSMD13	A0A024R201	A0A024R201_HUMAN	unreviewed	26S proteasome non-ATPase regulatory subunit 13 (26S proteasome regulatory subunit RPN9) (26S proteasome regulatory subunit S11) (26S proteasome regulatory subunit p40.5)	PSMD13 hCG_37689	Homo sapiens (Human)	376
PSMD13	A0A087WUL9	A0A087WUL9_HUMAN	unreviewed	26S proteasome non-ATPase regulatory subunit 13 (26S proteasome regulatory subunit RPN9) (26S proteasome regulatory subunit S11) (26S proteasome regulatory subunit p40.5)	PSMD13	Homo sapiens (Human)	377
PSMD13	B4DJ66	B4DJ66_HUMAN	unreviewed	26S proteasome non-ATPase regulatory subunit 13 (26S proteasome regulatory subunit RPN9) (26S proteasome regulatory subunit S11) (26S proteasome regulatory subunit p40.5)	PSMD13 hCG_37689	Homo sapiens (Human)	311
PSMD13	E9PL38	E9PL38_HUMAN	unreviewed	26S proteasome non-ATPase regulatory subunit 13 (26S proteasome regulatory subunit RPN9) (26S proteasome regulatory subunit S11) (26S proteasome regulatory subunit p40.5) (Fragment)	PSMD13	Homo sapiens (Human)	263
PSMD13	E9PPD2	E9PPD2_HUMAN	unreviewed	26S proteasome non-ATPase regulatory subunit 13	PSMD13	Homo sapiens (Human)	70
PSMD13	E9PQG3	E9PQG3_HUMAN	unreviewed	26S proteasome non-ATPase regulatory subunit 13	PSMD13	Homo sapiens (Human)	113
PSMD13	F8W8J6	F8W8J6_HUMAN	unreviewed	26S proteasome non-ATPase regulatory subunit 13	PSMD13	Homo sapiens (Human)	72
PSMD13	H0YD73	H0YD73_HUMAN	unreviewed	26S proteasome non-ATPase regulatory subunit 13 (26S proteasome regulatory subunit RPN9) (26S proteasome regulatory subunit S11) (26S proteasome regulatory subunit p40.5) (Fragment)	PSMD13	Homo sapiens (Human)	221
PSMD13	J3KNQ3	J3KNQ3_HUMAN	unreviewed	26S proteasome non-ATPase regulatory subunit 13 (26S proteasome regulatory subunit RPN9) (26S proteasome regulatory subunit S11) (26S proteasome regulatory subunit p40.5)	PSMD13	Homo sapiens (Human)	349
PSMD13	Q9UNM6	PSD13_HUMAN	reviewed	26S proteasome non-ATPase regulatory subunit 13 (26S proteasome regulatory subunit RPN9) (26S proteasome regulatory subunit S11) (26S proteasome regulatory subunit p40.5)	PSMD13	Homo sapiens (Human)	376
ACO1	P21399	ACOC_HUMAN	reviewed	Cytoplasmic aconitate hydratase (Aconitase) (EC 4.2.1.3) (Citrate hydro-lyase) (Ferritin repressor protein) (Iron regulatory protein 1) (IRP1) (Iron-responsive element-binding protein 1) (IRE-BP 1)	ACO1 IREB1	Homo sapiens (Human)	889
NDUFS6	D6RBT3	D6RBT3_HUMAN	unreviewed	NADH dehydrogenase [ubiquinone] iron-sulfur protein 6, mitochondrial	NDUFS6	Homo sapiens (Human)	172
NDUFS6	O75380	NDUS6_HUMAN	reviewed	NADH dehydrogenase [ubiquinone] iron-sulfur protein 6, mitochondrial (Complex I-13kD-A) (CI-13kD-A) (NADH-ubiquinone oxidoreductase 13 kDa-A subunit)	NDUFS6	Homo sapiens (Human)	124
NDUFS6	Q6IBC4	Q6IBC4_HUMAN	unreviewed	NADH dehydrogenase [ubiquinone] iron-sulfur protein 6, mitochondrial	NDUFS6 hCG_21432	Homo sapiens (Human)	124
CKMT2	A0A024RAK5	A0A024RAK5_HUMAN	unreviewed	Creatine kinase (EC 2.7.3.2)	CKMT2 hCG_37128	Homo sapiens (Human)	419
CKMT2	D6R998	D6R998_HUMAN	unreviewed	Creatine kinase S-type, mitochondrial (Fragment)	CKMT2	Homo sapiens (Human)	170
CKMT2	D6RHV3	D6RHV3_HUMAN	unreviewed	Creatine kinase S-type, mitochondrial (Fragment)	CKMT2	Homo sapiens (Human)	157
CKMT2	P17540	KCRS_HUMAN	reviewed	Creatine kinase S-type, mitochondrial (EC 2.7.3.2) (Basic-type mitochondrial creatine kinase) (Mib-CK) (Sarcomeric mitochondrial creatine kinase) (S-MtCK)	CKMT2	Homo sapiens (Human)	419
CAPN1	A0A024R580	A0A024R580_HUMAN	unreviewed	Calcium-activated neutral proteinase 1 (EC 3.4.22.52) (Calpain mu-type) (Calpain-1 catalytic subunit) (Calpain-1 large subunit) (Micromolar-calpain)	CAPN1 hCG_23396	Homo sapiens (Human)	713
CAPN1	A0A024R5A3	A0A024R5A3_HUMAN	unreviewed	Calcium-activated neutral proteinase 1 (EC 3.4.22.52) (Calpain mu-type) (Calpain-1 catalytic subunit) (Calpain-1 large subunit) (Micromolar-calpain)	CAPN1 hCG_23396	Homo sapiens (Human)	710
CAPN1	E9PIA9	E9PIA9_HUMAN	unreviewed	Calpain-1 catalytic subunit (Fragment)	CAPN1	Homo sapiens (Human)	63
CAPN1	E9PJA6	E9PJA6_HUMAN	unreviewed	Calpain-1 catalytic subunit (Fragment)	CAPN1	Homo sapiens (Human)	161
CAPN1	E9PJJ3	E9PJJ3_HUMAN	unreviewed	Calpain-1 catalytic subunit (Fragment)	CAPN1	Homo sapiens (Human)	135
CAPN1	E9PL37	E9PL37_HUMAN	unreviewed	Calpain-1 catalytic subunit (Fragment)	CAPN1	Homo sapiens (Human)	191
CAPN1	E9PLC9	E9PLC9_HUMAN	unreviewed	Calpain-1 catalytic subunit (Fragment)	CAPN1	Homo sapiens (Human)	148
CAPN1	E9PLX0	E9PLX0_HUMAN	unreviewed	Calpain-1 catalytic subunit (Fragment)	CAPN1	Homo sapiens (Human)	122
CAPN1	E9PMC6	E9PMC6_HUMAN	unreviewed	Calpain-1 catalytic subunit (Fragment)	CAPN1	Homo sapiens (Human)	152
CAPN1	E9PQB3	E9PQB3_HUMAN	unreviewed	Calpain-1 catalytic subunit (Fragment)	CAPN1	Homo sapiens (Human)	191
CAPN1	E9PRM1	E9PRM1_HUMAN	unreviewed	Calpain-1 catalytic subunit	CAPN1	Homo sapiens (Human)	201
CAPN1	E9PSA6	E9PSA6_HUMAN	unreviewed	Calpain-1 catalytic subunit (Fragment)	CAPN1	Homo sapiens (Human)	163
CAPN1	P07384	CAN1_HUMAN	reviewed	Calpain-1 catalytic subunit (EC 3.4.22.52) (Calcium-activated neutral proteinase 1) (CANP 1) (Calpain mu-type) (Calpain-1 large subunit) (Cell proliferation-inducing gene 30 protein) (Micromolar-calpain) (muCANP)	CAPN1 CANPL1 PIG30	Homo sapiens (Human)	714
Eef1a1	A0A087WV01	A0A087WV01_HUMAN	unreviewed	Elongation factor 1-alpha	EEF1A1	Homo sapiens (Human)	426
Eef1a1	A0A087WVQ9	A0A087WVQ9_HUMAN	unreviewed	Elongation factor 1-alpha 1	EEF1A1	Homo sapiens (Human)	441
Eef1a1	A6PW80	A6PW80_HUMAN	unreviewed	Elongation factor 1-alpha 1 (Fragment)	EEF1A1	Homo sapiens (Human)	106
Eef1a1	P68104	EF1A1_HUMAN	reviewed	Elongation factor 1-alpha 1 (EF-1-alpha-1) (Elongation factor Tu) (EF-Tu) (Eukaryotic elongation factor 1 A-1) (eEF1A-1) (Leukocyte receptor cluster member 7)	EEF1A1 EEF1A EF1A LENG7	Homo sapiens (Human)	462
Eef1a1	Q504Z0	Q504Z0_HUMAN	unreviewed	EEF1A1 protein	EEF1A1	Homo sapiens (Human)	308
Eef1a1	Q5JR01	Q5JR01_HUMAN	unreviewed	Elongation factor 1-alpha 1 (Fragment)	EEF1A1	Homo sapiens (Human)	145
Eef1a1	Q6IPN6	Q6IPN6_HUMAN	unreviewed	Elongation factor 1-alpha	EEF1A1	Homo sapiens (Human)	462
Eef1a1	Q6IPS9	Q6IPS9_HUMAN	unreviewed	Elongation factor 1-alpha	EEF1A1 hCG_2033271	Homo sapiens (Human)	462
Eef1a1	Q6IPT9	Q6IPT9_HUMAN	unreviewed	Elongation factor 1-alpha	EEF1A1	Homo sapiens (Human)	462
Eef1a1	Q6NS35	Q6NS35_HUMAN	unreviewed	EEF1A1 protein	EEF1A1	Homo sapiens (Human)	67
Eef1a1	Q6NSH7	Q6NSH7_HUMAN	unreviewed	EEF1A1 protein	EEF1A1	Homo sapiens (Human)	111
Eef1a1	Q6P082	Q6P082_HUMAN	unreviewed	EEF1A1 protein (Fragment)	EEF1A1	Homo sapiens (Human)	251
Eef1a1	Q6P4C9	Q6P4C9_HUMAN	unreviewed	EEF1A1 protein (Fragment)	EEF1A1	Homo sapiens (Human)	290
Eef1a1	Q96EB3	Q96EB3_HUMAN	unreviewed	EEF1A1 protein (Fragment)	EEF1A1	Homo sapiens (Human)	161
DYNC1H1	A0A2R8Y542	A0A2R8Y542_HUMAN	unreviewed	Cytoplasmic dynein 1 heavy chain 1 (Fragment)	DYNC1H1	Homo sapiens (Human)	1076
DYNC1H1	A0A2R8Y5T0	A0A2R8Y5T0_HUMAN	unreviewed	Cytoplasmic dynein 1 heavy chain 1 (Fragment)	DYNC1H1	Homo sapiens (Human)	1476
DYNC1H1	A0A2R8Y6H2	A0A2R8Y6H2_HUMAN	unreviewed	Cytoplasmic dynein 1 heavy chain 1 (Fragment)	DYNC1H1	Homo sapiens (Human)	1400
DYNC1H1	A0A2R8Y6I5	A0A2R8Y6I5_HUMAN	unreviewed	Cytoplasmic dynein 1 heavy chain 1 (Fragment)	DYNC1H1	Homo sapiens (Human)	355
DYNC1H1	A0A2R8Y706	A0A2R8Y706_HUMAN	unreviewed	Cytoplasmic dynein 1 heavy chain 1 (Fragment)	DYNC1H1	Homo sapiens (Human)	1942
DYNC1H1	A0A2R8YFZ7	A0A2R8YFZ7_HUMAN	unreviewed	Cytoplasmic dynein 1 heavy chain 1 (Fragment)	DYNC1H1	Homo sapiens (Human)	1686
DYNC1H1	A0A2R8YGC7	A0A2R8YGC7_HUMAN	unreviewed	Cytoplasmic dynein 1 heavy chain 1 (Fragment)	DYNC1H1	Homo sapiens (Human)	421
DYNC1H1	H0YJ21	H0YJ21_HUMAN	unreviewed	Cytoplasmic dynein 1 heavy chain 1 (Fragment)	DYNC1H1	Homo sapiens (Human)	309
DYNC1H1	Q14204	DYHC1_HUMAN	reviewed	Cytoplasmic dynein 1 heavy chain 1 (Cytoplasmic dynein heavy chain 1) (Dynein heavy chain, cytosolic)	DYNC1H1 DHC1 DNCH1 DNCL DNECL DYHC KIAA0325	Homo sapiens (Human)	4646
DYNC1H1	Q6P2H7	Q6P2H7_HUMAN	unreviewed	DYNC1H1 protein	DYNC1H1	Homo sapiens (Human)	197
RPN1	B7Z4L4	B7Z4L4_HUMAN	unreviewed	Dolichyl-diphosphooligosaccharide--protein glycosyltransferase subunit 1	RPN1	Homo sapiens (Human)	435
RPN1	F8WF32	F8WF32_HUMAN	unreviewed	Dolichyl-diphosphooligosaccharide--protein glycosyltransferase subunit 1	RPN1	Homo sapiens (Human)	121
RPN1	P04843	RPN1_HUMAN	reviewed	Dolichyl-diphosphooligosaccharide--protein glycosyltransferase subunit 1 (Dolichyl-diphosphooligosaccharide--protein glycosyltransferase 67 kDa subunit) (Ribophorin I) (RPN-I) (Ribophorin-1)	RPN1	Homo sapiens (Human)	607
RPN1	Q6IBR0	Q6IBR0_HUMAN	unreviewed	Dolichyl-diphosphooligosaccharide--protein glycosyltransferase subunit 1	RPN1	Homo sapiens (Human)	607
UQCRC1	F8WEF1	F8WEF1_HUMAN	unreviewed	Cytochrome b-c1 complex subunit 1, mitochondrial	UQCRC1	Homo sapiens (Human)	68
UQCRC1	F8WER5	F8WER5_HUMAN	unreviewed	Cytochrome b-c1 complex subunit 1, mitochondrial	UQCRC1	Homo sapiens (Human)	121
UQCRC1	P31930	QCR1_HUMAN	reviewed	Cytochrome b-c1 complex subunit 1, mitochondrial (Complex III subunit 1) (Core protein I) (Ubiquinol-cytochrome-c reductase complex core protein 1)	UQCRC1	Homo sapiens (Human)	480
COQ9	H3BNT2	H3BNT2_HUMAN	unreviewed	Ubiquinone biosynthesis protein (Fragment)	COQ9	Homo sapiens (Human)	303
COQ9	H3BPC6	H3BPC6_HUMAN	unreviewed	Ubiquinone biosynthesis protein	COQ9	Homo sapiens (Human)	188
COQ9	H3BPW3	H3BPW3_HUMAN	unreviewed	Ubiquinone biosynthesis protein COQ9, mitochondrial (Fragment)	COQ9	Homo sapiens (Human)	102
COQ9	H3BPY0	H3BPY0_HUMAN	unreviewed	Ubiquinone biosynthesis protein (Fragment)	COQ9	Homo sapiens (Human)	89
COQ9	H3BRC0	H3BRC0_HUMAN	unreviewed	Ubiquinone biosynthesis protein	COQ9	Homo sapiens (Human)	207
COQ9	H3BSJ5	H3BSJ5_HUMAN	unreviewed	Ubiquinone biosynthesis protein	COQ9	Homo sapiens (Human)	283
COQ9	H3BVA5	H3BVA5_HUMAN	unreviewed	Ubiquinone biosynthesis protein (Fragment)	COQ9	Homo sapiens (Human)	172
COQ9	O75208	COQ9_HUMAN	reviewed	Ubiquinone biosynthesis protein COQ9, mitochondrial	COQ9 C16orf49 HSPC326 PSEC0129	Homo sapiens (Human)	318
TMED10	A0A024R6I3	A0A024R6I3_HUMAN	unreviewed	Testicular tissue protein Li 206 (Transmembrane emp24-like trafficking protein 10 (Yeast), isoform CRA_a)	TMED10 hCG_22348	Homo sapiens (Human)	219
TMED10	G3V2K7	G3V2K7_HUMAN	unreviewed	Transmembrane emp24 domain-containing protein 10	TMED10	Homo sapiens (Human)	153
TMED10	P49755	TMEDA_HUMAN	reviewed	Transmembrane emp24 domain-containing protein 10 (Protein TMED10) (21 kDa transmembrane-trafficking protein) (S31I125) (S31III125) (Tmp-21-I) (Transmembrane protein Tmp21) (p23) (p24 family protein delta-1) (p24delta1) (p24delta)	TMED10 TMP21	Homo sapiens (Human)	219
ETFDH	A7UNU5	A7UNU5_HUMAN	unreviewed	Electron transfer flavoprotein-ubiquinone oxidoreductase (ETF-QO) (EC 1.5.5.1)	ETFDH	Homo sapiens (Human)	617
ETFDH	A7UNU6	A7UNU6_HUMAN	unreviewed	Mutant electron-transferring flavoprotein dehydrogenase	ETFDH	Homo sapiens (Human)	26
ETFDH	D6RAD5	D6RAD5_HUMAN	unreviewed	Electron transfer flavoprotein-ubiquinone oxidoreductase (ETF-QO) (EC 1.5.5.1) (Fragment)	ETFDH	Homo sapiens (Human)	164
ETFDH	D6RJF8	D6RJF8_HUMAN	unreviewed	Electron transfer flavoprotein-ubiquinone oxidoreductase, mitochondrial (Fragment)	ETFDH	Homo sapiens (Human)	38
ETFDH	Q16134	ETFD_HUMAN	reviewed	Electron transfer flavoprotein-ubiquinone oxidoreductase, mitochondrial (ETF-QO) (ETF-ubiquinone oxidoreductase) (EC 1.5.5.1) (Electron-transferring-flavoprotein dehydrogenase) (ETF dehydrogenase)	ETFDH	Homo sapiens (Human)	617
ETFDH	Q547S8	Q547S8_HUMAN	unreviewed	Electron transfer flavoprotein-ubiquinone oxidoreductase (ETF-QO) (EC 1.5.5.1)	ETFDH hCG_1811923	Homo sapiens (Human)	617
TRAP1	I3L0K7	I3L0K7_HUMAN	unreviewed	Heat shock protein 75 kDa, mitochondrial (TNF receptor-associated protein 1, isoform CRA_b)	TRAP1 hCG_16634	Homo sapiens (Human)	495
TRAP1	I3L0P6	I3L0P6_HUMAN	unreviewed	Heat shock protein 75 kDa, mitochondrial (Fragment)	TRAP1	Homo sapiens (Human)	35
TRAP1	I3L239	I3L239_HUMAN	unreviewed	Heat shock protein 75 kDa, mitochondrial (Fragment)	TRAP1	Homo sapiens (Human)	215
TRAP1	I3L253	I3L253_HUMAN	unreviewed	Heat shock protein 75 kDa, mitochondrial (Fragment)	TRAP1	Homo sapiens (Human)	59
TRAP1	I3L2D5	I3L2D5_HUMAN	unreviewed	Heat shock protein 75 kDa, mitochondrial (Fragment)	TRAP1	Homo sapiens (Human)	108
TRAP1	I3L3L4	I3L3L4_HUMAN	unreviewed	Heat shock protein 75 kDa, mitochondrial	TRAP1	Homo sapiens (Human)	86
TRAP1	I3L4L7	I3L4L7_HUMAN	unreviewed	Heat shock protein 75 kDa, mitochondrial	TRAP1	Homo sapiens (Human)	37
TRAP1	K0A7K7	K0A7K7_HUMAN	unreviewed	TNF receptor-associated protein 1 (Fragment)	TRAP1	Homo sapiens (Human)	676
TRAP1	Q12931	TRAP1_HUMAN	reviewed	Heat shock protein 75 kDa, mitochondrial (HSP 75) (TNFR-associated protein 1) (Tumor necrosis factor type 1 receptor-associated protein) (TRAP-1)	TRAP1 HSP75	Homo sapiens (Human)	704
TRAP1	Q58FF3	ENPLL_HUMAN	reviewed	Putative endoplasmin-like protein (Putative heat shock protein 90 kDa beta member 2)	HSP90B2P GRP94B GRP94P1 TRAP1	Homo sapiens (Human)	399
TRAP1	Q5CAQ4	Q5CAQ4_HUMAN	unreviewed	TNF receptor-associated protein 1 (cDNA FLJ33058 fis, clone TRACH1000181, highly similar to Heat shock protein 75 kDa, mitochondrial)	TRAP1	Homo sapiens (Human)	495
TRAP1	Q9BV61	Q9BV61_HUMAN	unreviewed	TRAP1 protein (Fragment)	TRAP1	Homo sapiens (Human)	699
SLC25A11	I3L1P8	I3L1P8_HUMAN	unreviewed	Mitochondrial 2-oxoglutarate/malate carrier protein (Fragment)	SLC25A11	Homo sapiens (Human)	296
SLC25A11	Q02978	M2OM_HUMAN	reviewed	Mitochondrial 2-oxoglutarate/malate carrier protein (OGCP) (Solute carrier family 25 member 11)	SLC25A11 SLC20A4	Homo sapiens (Human)	314
SLC25A11	Q6IBH0	Q6IBH0_HUMAN	unreviewed	SLC25A11 protein (Solute carrier family 25 (Mitochondrial carrier oxoglutarate carrier), member 11, isoform CRA_b) (cDNA FLJ76014, highly similar to Homo sapiens solute carrier family 25 (mitochondrial carrier; oxoglutarate carrier), member 11 (SLC25A11), mRNA)	SLC25A11 hCG_32694	Homo sapiens (Human)	314
PBXIP1	F2Z2Z8	F2Z2Z8_HUMAN	unreviewed	Pre-B-cell leukemia transcription factor-interacting protein 1	PBXIP1	Homo sapiens (Human)	147
PBXIP1	Q5T173	Q5T173_HUMAN	unreviewed	Pre-B-cell leukemia transcription factor-interacting protein 1	PBXIP1	Homo sapiens (Human)	315
PBXIP1	Q96AQ6	PBIP1_HUMAN	reviewed	Pre-B-cell leukemia transcription factor-interacting protein 1 (Hematopoietic PBX-interacting protein)	PBXIP1 HPIP	Homo sapiens (Human)	731
SLC25A4	A0A0S2Z359	A0A0S2Z359_HUMAN	unreviewed	Solute carrier family 25 member 4 isoform 3 (Fragment)	SLC25A4	Homo sapiens (Human)	156
SLC25A4	A0A0S2Z3C4	A0A0S2Z3C4_HUMAN	unreviewed	Solute carrier family 25 member 4 isoform 2 (Fragment)	SLC25A4	Homo sapiens (Human)	176
SLC25A4	A0A0S2Z3H3	A0A0S2Z3H3_HUMAN	unreviewed	Solute carrier family 25 member 4 isoform 1 (Fragment)	SLC25A4	Homo sapiens (Human)	298
SLC25A4	P12235	ADT1_HUMAN	reviewed	ADP/ATP translocase 1 (ADP,ATP carrier protein 1) (ADP,ATP carrier protein, heart/skeletal muscle isoform T1) (Adenine nucleotide translocator 1) (ANT 1) (Solute carrier family 25 member 4)	SLC25A4 ANT1	Homo sapiens (Human)	298
SLC25A4	V9GYG0	V9GYG0_HUMAN	unreviewed	ADP/ATP translocase 1	SLC25A4	Homo sapiens (Human)	208
AK1	F8VRY5	F8VRY5_HUMAN	unreviewed	Adenylate kinase isoenzyme 1	AK1	Homo sapiens (Human)	32
AK1	H0YID2	H0YID2_HUMAN	unreviewed	Adenylate kinase isoenzyme 1 (Fragment)	AK1	Homo sapiens (Human)	51
AK1	P00568	KAD1_HUMAN	reviewed	Adenylate kinase isoenzyme 1 (AK 1) (EC 2.7.4.3) (EC 2.7.4.6) (ATP-AMP transphosphorylase 1) (ATP:AMP phosphotransferase) (Adenylate monophosphate kinase) (Myokinase)	AK1	Homo sapiens (Human)	194
AK1	Q5T9B7	Q5T9B7_HUMAN	unreviewed	Adenylate kinase isoenzyme 1 (AK 1) (EC 2.7.4.3) (EC 2.7.4.6) (ATP-AMP transphosphorylase 1) (ATP:AMP phosphotransferase) (Adenylate monophosphate kinase) (Myokinase)	AK1	Homo sapiens (Human)	210
AK1	Q6FGX9	Q6FGX9_HUMAN	unreviewed	Adenylate kinase isoenzyme 1 (AK 1) (EC 2.7.4.3) (EC 2.7.4.6) (ATP-AMP transphosphorylase 1) (ATP:AMP phosphotransferase) (Adenylate monophosphate kinase) (Myokinase)	AK1 HTL-S-58j hCG_2039407	Homo sapiens (Human)	194
NDUFS1	B4DJ81	B4DJ81_HUMAN	unreviewed	NADH-ubiquinone oxidoreductase 75 kDa subunit, mitochondrial (cDNA FLJ60586, highly similar to NADH-ubiquinone oxidoreductase 75 kDa subunit, mitochondrial)	NDUFS1	Homo sapiens (Human)	611
NDUFS1	C9JPQ5	C9JPQ5_HUMAN	unreviewed	Complex I-75kD (EC 7.1.1.2) (NADH-ubiquinone oxidoreductase 75 kDa subunit, mitochondrial) (Fragment)	NDUFS1	Homo sapiens (Human)	130
NDUFS1	E5KRK5	E5KRK5_HUMAN	unreviewed	Complex I-75kD (EC 7.1.1.2) (NADH-ubiquinone oxidoreductase 75 kDa subunit, mitochondrial)	NDUFS1 hCG_17250	Homo sapiens (Human)	727
NDUFS1	F8WDL5	F8WDL5_HUMAN	unreviewed	Complex I-75kD (EC 7.1.1.2) (NADH-ubiquinone oxidoreductase 75 kDa subunit, mitochondrial)	NDUFS1	Homo sapiens (Human)	91
NDUFS1	P28331	NDUS1_HUMAN	reviewed	NADH-ubiquinone oxidoreductase 75 kDa subunit, mitochondrial (EC 7.1.1.2) (Complex I-75kD) (CI-75kD)	NDUFS1	Homo sapiens (Human)	727
NDUFS1	Q9P1A0	Q9P1A0_HUMAN	unreviewed	NDUFS1 protein (PRO1304)	NDUFS1	Homo sapiens (Human)	255
DSTN	F6RFD5	F6RFD5_HUMAN	unreviewed	Actin-depolymerizing factor (Destrin)	DSTN	Homo sapiens (Human)	135
DSTN	P60981	DEST_HUMAN	reviewed	Destrin (Actin-depolymerizing factor) (ADF)	DSTN ACTDP DSN	Homo sapiens (Human)	165
ABHD10	F8WBJ5	F8WBJ5_HUMAN	unreviewed	Mycophenolic acid acyl-glucuronide esterase, mitochondrial	ABHD10	Homo sapiens (Human)	52
ABHD10	F8WBQ6	F8WBQ6_HUMAN	unreviewed	Mycophenolic acid acyl-glucuronide esterase, mitochondrial	ABHD10	Homo sapiens (Human)	75
ABHD10	Q9NUJ1	ABHDA_HUMAN	reviewed	Palmitoyl-protein thioesterase ABHD10, mitochondrial (EC 3.1.2.22) (Acyl-protein thioesterase ABHD10) (Alpha/beta hydrolase domain-containing protein 10) (Abhydrolase domain-containing protein 10) (Mycophenolic acid acyl-glucuronide esterase, mitochondrial) (EC 3.1.1.93)	ABHD10	Homo sapiens (Human)	306
FAM162A	E9PH05	E9PH05_HUMAN	unreviewed	Protein FAM162A	FAM162A	Homo sapiens (Human)	141
FAM162A	F8W7Q4	F8W7Q4_HUMAN	unreviewed	Protein FAM162A	FAM162A	Homo sapiens (Human)	144
FAM162A	Q96A26	F162A_HUMAN	reviewed	Protein FAM162A (E2-induced gene 5 protein) (Growth and transformation-dependent protein) (HGTD-P)	FAM162A C3orf28 E2IG5 DC16 FWP001	Homo sapiens (Human)	154
Cap1	D3DPU2	D3DPU2_HUMAN	unreviewed	Adenylyl cyclase-associated protein	CAP1 hCG_2033246	Homo sapiens (Human)	475
Cap1	L8EAI0	L8EAI0_HUMAN	unreviewed	Alternative protein CAP1	CAP1	Homo sapiens (Human)	75
Cap1	Q01518	CAP1_HUMAN	reviewed	Adenylyl cyclase-associated protein 1 (CAP 1)	CAP1 CAP	Homo sapiens (Human)	475
Cap1	Q13114	TRAF3_HUMAN	reviewed	TNF receptor-associated factor 3 (EC 2.3.2.27) (CAP-1) (CD40 receptor-associated factor 1) (CRAF1) (CD40-binding protein) (CD40BP) (LMP1-associated protein 1) (LAP1) (RING-type E3 ubiquitin transferase TRAF3)	TRAF3 CAP1 CRAF1	Homo sapiens (Human)	568
Cap1	Q5T0R1	Q5T0R1_HUMAN	unreviewed	Adenylyl cyclase-associated protein 1 (Fragment)	CAP1	Homo sapiens (Human)	215
Cap1	Q5T0R2	Q5T0R2_HUMAN	unreviewed	Adenylyl cyclase-associated protein 1 (Fragment)	CAP1	Homo sapiens (Human)	208
Cap1	Q5T0R3	Q5T0R3_HUMAN	unreviewed	Adenylyl cyclase-associated protein 1 (Fragment)	CAP1	Homo sapiens (Human)	203
Cap1	Q5T0R4	Q5T0R4_HUMAN	unreviewed	Adenylyl cyclase-associated protein 1 (Fragment)	CAP1	Homo sapiens (Human)	201
Cap1	Q5T0R5	Q5T0R5_HUMAN	unreviewed	Adenylyl cyclase-associated protein 1 (Fragment)	CAP1	Homo sapiens (Human)	179
Cap1	Q5T0R6	Q5T0R6_HUMAN	unreviewed	Adenylyl cyclase-associated protein 1 (Fragment)	CAP1	Homo sapiens (Human)	176
Cap1	Q5T0R7	Q5T0R7_HUMAN	unreviewed	Adenylyl cyclase-associated protein 1 (Fragment)	CAP1	Homo sapiens (Human)	174
Cap1	Q5T0R8	Q5T0R8_HUMAN	unreviewed	Adenylyl cyclase-associated protein 1 (Fragment)	CAP1	Homo sapiens (Human)	58
Cap1	Q5T0R9	Q5T0R9_HUMAN	unreviewed	Adenylyl cyclase-associated protein 1 (Fragment)	CAP1	Homo sapiens (Human)	262
Cap1	Q5T0S3	Q5T0S3_HUMAN	unreviewed	Adenylyl cyclase-associated protein 1 (Fragment)	CAP1	Homo sapiens (Human)	145
ENO2	F5H0C8	F5H0C8_HUMAN	unreviewed	2-phospho-D-glycerate hydro-lyase (EC 4.2.1.11)	ENO2	Homo sapiens (Human)	315
ENO2	F5H1C3	F5H1C3_HUMAN	unreviewed	Gamma-enolase (Fragment)	ENO2	Homo sapiens (Human)	103
ENO2	P09104	ENOG_HUMAN	reviewed	Gamma-enolase (EC 4.2.1.11) (2-phospho-D-glycerate hydro-lyase) (Enolase 2) (Neural enolase) (Neuron-specific enolase) (NSE)	ENO2	Homo sapiens (Human)	434
ENO2	Q6FHV6	Q6FHV6_HUMAN	unreviewed	2-phospho-D-glycerate hydro-lyase (EC 4.2.1.11)	ENO2 HEL-S-279 hCG_25937	Homo sapiens (Human)	434
ENO2	U3KQP4	U3KQP4_HUMAN	unreviewed	2-phospho-D-glycerate hydro-lyase (EC 4.2.1.11) (Fragment)	ENO2	Homo sapiens (Human)	73
ENO2	U3KQQ1	U3KQQ1_HUMAN	unreviewed	2-phospho-D-glycerate hydro-lyase (EC 4.2.1.11) (Fragment)	ENO2	Homo sapiens (Human)	86
ILF2	A0A0A0MRL0	A0A0A0MRL0_HUMAN	unreviewed	Interleukin enhancer-binding factor 2	ILF2	Homo sapiens (Human)	150
ILF2	B4DY09	B4DY09_HUMAN	unreviewed	Interleukin enhancer-binding factor 2 (cDNA FLJ51660, highly similar to Interleukin enhancer-binding factor 2)	ILF2	Homo sapiens (Human)	352
ILF2	Q12905	ILF2_HUMAN	reviewed	Interleukin enhancer-binding factor 2 (Nuclear factor of activated T-cells 45 kDa)	ILF2 NF45 PRO3063	Homo sapiens (Human)	390
ILF2	X6R6Z1	X6R6Z1_HUMAN	unreviewed	Interleukin enhancer-binding factor 2 (Fragment)	ILF2	Homo sapiens (Human)	115
RPLP2	A0A024RCA7	A0A024RCA7_HUMAN	unreviewed	60S acidic ribosomal protein P2	RPLP2 hCG_1778304	Homo sapiens (Human)	115
RPLP2	H0YDD8	H0YDD8_HUMAN	unreviewed	60S acidic ribosomal protein P2 (Fragment)	RPLP2	Homo sapiens (Human)	92
RPLP2	P05387	RLA2_HUMAN	reviewed	60S acidic ribosomal protein P2 (Large ribosomal subunit protein P2) (Renal carcinoma antigen NY-REN-44)	RPLP2 D11S2243E RPP2	Homo sapiens (Human)	115
OPA1	A0A2R8Y3X5	A0A2R8Y3X5_HUMAN	unreviewed	Dynamin-like 120 kDa protein, form S1 (EC 3.6.5.5) (Dynamin-like 120 kDa protein, mitochondrial)	OPA1	Homo sapiens (Human)	854
OPA1	A0A2R8Y4G4	A0A2R8Y4G4_HUMAN	unreviewed	Dynamin-like 120 kDa protein, form S1 (EC 3.6.5.5) (Dynamin-like 120 kDa protein, mitochondrial) (Fragment)	OPA1	Homo sapiens (Human)	377
OPA1	A0A2R8Y4Q3	A0A2R8Y4Q3_HUMAN	unreviewed	Dynamin-like 120 kDa protein, form S1 (EC 3.6.5.5) (Dynamin-like 120 kDa protein, mitochondrial)	OPA1	Homo sapiens (Human)	412
OPA1	A0A2R8Y514	A0A2R8Y514_HUMAN	unreviewed	Dynamin-like 120 kDa protein, mitochondrial	OPA1	Homo sapiens (Human)	39
OPA1	A0A2R8Y5E2	A0A2R8Y5E2_HUMAN	unreviewed	Dynamin-like 120 kDa protein, mitochondrial (Fragment)	OPA1	Homo sapiens (Human)	170
OPA1	A0A2R8Y5G3	A0A2R8Y5G3_HUMAN	unreviewed	Dynamin-like 120 kDa protein, mitochondrial	OPA1	Homo sapiens (Human)	209
OPA1	A0A2R8YD53	A0A2R8YD53_HUMAN	unreviewed	Dynamin-like 120 kDa protein, form S1 (EC 3.6.5.5) (Dynamin-like 120 kDa protein, mitochondrial)	OPA1	Homo sapiens (Human)	569
OPA1	A0A2R8YDM2	A0A2R8YDM2_HUMAN	unreviewed	Dynamin-like 120 kDa protein, form S1 (EC 3.6.5.5) (Dynamin-like 120 kDa protein, mitochondrial)	OPA1	Homo sapiens (Human)	965
OPA1	A0A2R8YE54	A0A2R8YE54_HUMAN	unreviewed	Dynamin-like 120 kDa protein, form S1 (EC 3.6.5.5) (Dynamin-like 120 kDa protein, mitochondrial)	OPA1	Homo sapiens (Human)	528
OPA1	A0A2R8YE78	A0A2R8YE78_HUMAN	unreviewed	Dynamin-like 120 kDa protein, form S1 (EC 3.6.5.5) (Dynamin-like 120 kDa protein, mitochondrial)	OPA1	Homo sapiens (Human)	963
OPA1	A0A2R8YFD1	A0A2R8YFD1_HUMAN	unreviewed	Dynamin-like 120 kDa protein, form S1 (EC 3.6.5.5) (Dynamin-like 120 kDa protein, mitochondrial) (Fragment)	OPA1	Homo sapiens (Human)	623
OPA1	A0A2R8YGE5	A0A2R8YGE5_HUMAN	unreviewed	Dynamin-like 120 kDa protein, form S1 (EC 3.6.5.5) (Dynamin-like 120 kDa protein, mitochondrial) (Fragment)	OPA1	Homo sapiens (Human)	664
OPA1	C9JMB8	C9JMB8_HUMAN	unreviewed	Dynamin-like 120 kDa protein, form S1 (EC 3.6.5.5) (Dynamin-like 120 kDa protein, mitochondrial)	OPA1	Homo sapiens (Human)	972
OPA1	C9JY58	C9JY58_HUMAN	unreviewed	Dynamin-like 120 kDa protein, mitochondrial (Fragment)	OPA1	Homo sapiens (Human)	84
OPA1	E5KLJ9	E5KLJ9_HUMAN	unreviewed	Dynamin-like 120 kDa protein, form S1 (EC 3.6.5.5) (Dynamin-like 120 kDa protein, mitochondrial)	OPA1 hCG_17270	Homo sapiens (Human)	979
OPA1	E5KLK0	E5KLK0_HUMAN	unreviewed	Dynamin-like 120 kDa protein, form S1 (EC 3.6.5.5) (Dynamin-like 120 kDa protein, mitochondrial)	OPA1 hCG_17270	Homo sapiens (Human)	942
OPA1	H7C141	H7C141_HUMAN	unreviewed	Dynamin-like 120 kDa protein, mitochondrial (Fragment)	OPA1	Homo sapiens (Human)	183
OPA1	H7C321	H7C321_HUMAN	unreviewed	Dynamin-like 120 kDa protein, mitochondrial (Fragment)	OPA1	Homo sapiens (Human)	85
OPA1	H7C3G2	H7C3G2_HUMAN	unreviewed	Dynamin-like 120 kDa protein, mitochondrial (Fragment)	OPA1	Homo sapiens (Human)	131
OPA1	O60313	OPA1_HUMAN	reviewed	Dynamin-like 120 kDa protein, mitochondrial (EC 3.6.5.5) (Optic atrophy protein 1) [Cleaved into: Dynamin-like 120 kDa protein, form S1]	OPA1 KIAA0567	Homo sapiens (Human)	960
VAPA	J3QKM9	J3QKM9_HUMAN	unreviewed	Vesicle-associated membrane protein-associated protein A	VAPA	Homo sapiens (Human)	29
VAPA	Q9P0L0	VAPA_HUMAN	reviewed	Vesicle-associated membrane protein-associated protein A (VAMP-A) (VAMP-associated protein A) (VAP-A) (33 kDa VAMP-associated protein) (VAP-33)	VAPA VAP33	Homo sapiens (Human)	249
VWA8	A3KMH1	VWA8_HUMAN	reviewed	von Willebrand factor A domain-containing protein 8 (PEX7-binding protein 2) (P7BP2)	VWA8 KIAA0564	Homo sapiens (Human)	1905
PYGL	E9PK47	E9PK47_HUMAN	unreviewed	Alpha-1,4 glucan phosphorylase (EC 2.4.1.1)	PYGL	Homo sapiens (Human)	819
PYGL	P06737	PYGL_HUMAN	reviewed	Glycogen phosphorylase, liver form (EC 2.4.1.1)	PYGL	Homo sapiens (Human)	847
PYGL	Q6P1L4	Q6P1L4_HUMAN	unreviewed	Alpha-1,4 glucan phosphorylase (EC 2.4.1.1) (Fragment)	PYGL	Homo sapiens (Human)	248
ETFA	A0A0S2Z3L0	A0A0S2Z3L0_HUMAN	unreviewed	Electron transfer flavoprotein subunit alpha, mitochondrial (Fragment)	ETFA	Homo sapiens (Human)	333
ETFA	A0A0S2Z3M4	A0A0S2Z3M4_HUMAN	unreviewed	Electron transfer flavoprotein subunit alpha, mitochondrial (Fragment)	ETFA	Homo sapiens (Human)	310
ETFA	H0YK49	H0YK49_HUMAN	unreviewed	Electron transfer flavoprotein subunit alpha (Alpha-ETF)	ETFA	Homo sapiens (Human)	229
ETFA	H0YKF0	H0YKF0_HUMAN	unreviewed	Electron transfer flavoprotein subunit alpha, mitochondrial (Fragment)	ETFA	Homo sapiens (Human)	289
ETFA	H0YL12	H0YL12_HUMAN	unreviewed	Electron transfer flavoprotein subunit alpha, mitochondrial (Fragment)	ETFA	Homo sapiens (Human)	239
ETFA	H0YL83	H0YL83_HUMAN	unreviewed	Electron transfer flavoprotein subunit alpha, mitochondrial	ETFA	Homo sapiens (Human)	73
ETFA	H0YLU7	H0YLU7_HUMAN	unreviewed	Electron transfer flavoprotein subunit alpha, mitochondrial (Fragment)	ETFA	Homo sapiens (Human)	303
ETFA	H0YM12	H0YM12_HUMAN	unreviewed	Electron transfer flavoprotein subunit alpha, mitochondrial	ETFA	Homo sapiens (Human)	39
ETFA	H0YMU8	H0YMU8_HUMAN	unreviewed	Electron transfer flavoprotein subunit alpha, mitochondrial (Electron-transfer-flavoprotein alpha polypeptide isoform 2)	ETFA	Homo sapiens (Human)	45
ETFA	H0YNX6	H0YNX6_HUMAN	unreviewed	Electron transfer flavoprotein subunit alpha, mitochondrial (Fragment)	ETFA	Homo sapiens (Human)	254
ETFA	H3BV91	H3BV91_HUMAN	unreviewed	Electron transfer flavoprotein subunit alpha, mitochondrial (Fragment)	ETFA	Homo sapiens (Human)	46
ETFA	J3KN60	J3KN60_HUMAN	unreviewed	Electron transfer flavoprotein subunit alpha, mitochondrial	ETFA	Homo sapiens (Human)	64
ETFA	P13804	ETFA_HUMAN	reviewed	Electron transfer flavoprotein subunit alpha, mitochondrial (Alpha-ETF)	ETFA	Homo sapiens (Human)	333
ANXA2	A0A024R5Z7	A0A024R5Z7_HUMAN	unreviewed	Annexin	ANXA2 hCG_2004404	Homo sapiens (Human)	339
ANXA2	H0YKL9	H0YKL9_HUMAN	unreviewed	Annexin (Fragment)	ANXA2	Homo sapiens (Human)	110
ANXA2	H0YKN4	H0YKN4_HUMAN	unreviewed	Annexin A2	ANXA2	Homo sapiens (Human)	69
ANXA2	H0YKS4	H0YKS4_HUMAN	unreviewed	Annexin (Fragment)	ANXA2	Homo sapiens (Human)	176
ANXA2	H0YKV8	H0YKV8_HUMAN	unreviewed	Annexin A2 (Fragment)	ANXA2	Homo sapiens (Human)	81
ANXA2	H0YKX9	H0YKX9_HUMAN	unreviewed	Annexin (Fragment)	ANXA2	Homo sapiens (Human)	134
ANXA2	H0YKZ7	H0YKZ7_HUMAN	unreviewed	Annexin (Fragment)	ANXA2	Homo sapiens (Human)	119
ANXA2	H0YL33	H0YL33_HUMAN	unreviewed	Annexin (Fragment)	ANXA2	Homo sapiens (Human)	142
ANXA2	H0YLE2	H0YLE2_HUMAN	unreviewed	Annexin A2 (Fragment)	ANXA2	Homo sapiens (Human)	45
ANXA2	H0YLV6	H0YLV6_HUMAN	unreviewed	Annexin	ANXA2	Homo sapiens (Human)	132
ANXA2	H0YM50	H0YM50_HUMAN	unreviewed	Annexin (Fragment)	ANXA2	Homo sapiens (Human)	248
ANXA2	H0YMD0	H0YMD0_HUMAN	unreviewed	Annexin (Fragment)	ANXA2	Homo sapiens (Human)	227
ANXA2	H0YMD9	H0YMD9_HUMAN	unreviewed	Annexin A2 (Fragment)	ANXA2	Homo sapiens (Human)	65
ANXA2	H0YMM1	H0YMM1_HUMAN	unreviewed	Annexin (Fragment)	ANXA2	Homo sapiens (Human)	149
ANXA2	H0YMT9	H0YMT9_HUMAN	unreviewed	Annexin (Fragment)	ANXA2	Homo sapiens (Human)	133
ANXA2	H0YMU9	H0YMU9_HUMAN	unreviewed	Annexin	ANXA2	Homo sapiens (Human)	230
ANXA2	H0YMW4	H0YMW4_HUMAN	unreviewed	Annexin (Fragment)	ANXA2	Homo sapiens (Human)	146
ANXA2	H0YN28	H0YN28_HUMAN	unreviewed	Annexin (Fragment)	ANXA2	Homo sapiens (Human)	139
ANXA2	H0YN42	H0YN42_HUMAN	unreviewed	Annexin (Fragment)	ANXA2	Homo sapiens (Human)	256
ANXA2	H0YN52	H0YN52_HUMAN	unreviewed	Annexin (Fragment)	ANXA2	Homo sapiens (Human)	59
ANXA2	H0YNA0	H0YNA0_HUMAN	unreviewed	Annexin (Fragment)	ANXA2	Homo sapiens (Human)	79
ANXA2	H0YNB8	H0YNB8_HUMAN	unreviewed	Annexin A2 (Fragment)	ANXA2	Homo sapiens (Human)	47
ANXA2	H0YNP5	H0YNP5_HUMAN	unreviewed	Annexin (Fragment)	ANXA2	Homo sapiens (Human)	175
ANXA2	P07355	ANXA2_HUMAN	reviewed	Annexin A2 (Annexin II) (Annexin-2) (Calpactin I heavy chain) (Calpactin-1 heavy chain) (Chromobindin-8) (Lipocortin II) (Placental anticoagulant protein IV) (PAP-IV) (Protein I) (p36)	ANXA2 ANX2 ANX2L4 CAL1H LPC2D	Homo sapiens (Human)	339
HYOU1	A0A024R3G0	A0A024R3G0_HUMAN	unreviewed	Hypoxia up-regulated 1, isoform CRA_a	HYOU1 hCG_95879	Homo sapiens (Human)	433
HYOU1	A0A087WW13	A0A087WW13_HUMAN	unreviewed	Hypoxia up-regulated protein 1 (Fragment)	HYOU1	Homo sapiens (Human)	102
HYOU1	A0A087WWI4	A0A087WWI4_HUMAN	unreviewed	Hypoxia up-regulated protein 1	HYOU1	Homo sapiens (Human)	677
HYOU1	A0A087X054	A0A087X054_HUMAN	unreviewed	Hypoxia up-regulated protein 1	HYOU1	Homo sapiens (Human)	937
HYOU1	A0A087X214	A0A087X214_HUMAN	unreviewed	Hypoxia up-regulated protein 1 (Fragment)	HYOU1	Homo sapiens (Human)	92
HYOU1	A0A494C039	A0A494C039_HUMAN	unreviewed	Hypoxia up-regulated protein 1	HYOU1	Homo sapiens (Human)	1000
HYOU1	E9PJ21	E9PJ21_HUMAN	unreviewed	Hypoxia up-regulated protein 1 (Fragment)	HYOU1	Homo sapiens (Human)	656
HYOU1	J3KSR2	J3KSR2_HUMAN	unreviewed	Hypoxia up-regulated protein 1	HYOU1	Homo sapiens (Human)	38
HYOU1	J3KTF1	J3KTF1_HUMAN	unreviewed	Hypoxia up-regulated protein 1 (Fragment)	HYOU1	Homo sapiens (Human)	224
HYOU1	J3QL06	J3QL06_HUMAN	unreviewed	Hypoxia up-regulated protein 1 (Fragment)	HYOU1	Homo sapiens (Human)	211
HYOU1	J3QLE9	J3QLE9_HUMAN	unreviewed	Hypoxia up-regulated protein 1 (Fragment)	HYOU1	Homo sapiens (Human)	154
HYOU1	J3QQH7	J3QQH7_HUMAN	unreviewed	Hypoxia up-regulated protein 1 (Fragment)	HYOU1	Homo sapiens (Human)	149
HYOU1	K7EQK2	K7EQK2_HUMAN	unreviewed	Hypoxia up-regulated protein 1	HYOU1	Homo sapiens (Human)	678
HYOU1	Q05D91	Q05D91_HUMAN	unreviewed	HYOU1 protein (Fragment)	HYOU1	Homo sapiens (Human)	657
HYOU1	Q6IN67	Q6IN67_HUMAN	unreviewed	HYOU1 protein	HYOU1	Homo sapiens (Human)	678
HYOU1	Q9BST8	Q9BST8_HUMAN	unreviewed	HYOU1 protein (Hypoxia up-regulated protein 1)	HYOU1	Homo sapiens (Human)	147
HYOU1	Q9Y4L1	HYOU1_HUMAN	reviewed	Hypoxia up-regulated protein 1 (150 kDa oxygen-regulated protein) (ORP-150) (170 kDa glucose-regulated protein) (GRP-170)	HYOU1 GRP170 ORP150	Homo sapiens (Human)	999
MRPL4	A0A024R7C5	A0A024R7C5_HUMAN	unreviewed	Mitochondrial ribosomal protein L4, isoform CRA_a	MRPL4 hCG_28479	Homo sapiens (Human)	311
MRPL4	K7EJ73	K7EJ73_HUMAN	unreviewed	39S ribosomal protein L4, mitochondrial (Fragment)	MRPL4	Homo sapiens (Human)	119
MRPL4	K7EKI4	K7EKI4_HUMAN	unreviewed	39S ribosomal protein L4, mitochondrial	MRPL4	Homo sapiens (Human)	127
MRPL4	K7ELF1	K7ELF1_HUMAN	unreviewed	39S ribosomal protein L4, mitochondrial (Fragment)	MRPL4	Homo sapiens (Human)	163
MRPL4	K7ELQ0	K7ELQ0_HUMAN	unreviewed	39S ribosomal protein L4, mitochondrial	MRPL4	Homo sapiens (Human)	220
MRPL4	K7ES61	K7ES61_HUMAN	unreviewed	39S ribosomal protein L4, mitochondrial (Fragment)	MRPL4	Homo sapiens (Human)	300
MRPL4	Q9BYD3	RM04_HUMAN	reviewed	39S ribosomal protein L4, mitochondrial (L4mt) (MRP-L4) (Mitochondrial large ribosomal subunit protein uL4m)	MRPL4 CDABP0091 CGI-28	Homo sapiens (Human)	311
MRPL4	X6RAY8	X6RAY8_HUMAN	unreviewed	39S ribosomal protein L4, mitochondrial	MRPL4	Homo sapiens (Human)	357
AHSA1	G3V3W9	G3V3W9_HUMAN	unreviewed	Activator of 90 kDa heat shock protein ATPase homolog 1	AHSA1	Homo sapiens (Human)	100
AHSA1	G3V438	G3V438_HUMAN	unreviewed	Activator of 90 kDa heat shock protein ATPase homolog 1 (Fragment)	AHSA1	Homo sapiens (Human)	203
AHSA1	H0YJ63	H0YJ63_HUMAN	unreviewed	Activator of 90 kDa heat shock protein ATPase homolog 1 (Fragment)	AHSA1	Homo sapiens (Human)	90
AHSA1	H0YJG7	H0YJG7_HUMAN	unreviewed	Activator of 90 kDa heat shock protein ATPase homolog 1 (Fragment)	AHSA1	Homo sapiens (Human)	216
AHSA1	H0YJU2	H0YJU2_HUMAN	unreviewed	Activator of 90 kDa heat shock protein ATPase homolog 1 (Fragment)	AHSA1	Homo sapiens (Human)	133
AHSA1	O95433	AHSA1_HUMAN	reviewed	Activator of 90 kDa heat shock protein ATPase homolog 1 (AHA1) (p38)	AHSA1 C14orf3 HSPC322	Homo sapiens (Human)	338
GPX3	A0A087X1J7	A0A087X1J7_HUMAN	unreviewed	Glutathione peroxidase	GPX3	Homo sapiens (Human)	225
GPX3	A0A182DWH9	A0A182DWH9_HUMAN	unreviewed	Glutathione peroxidase 3	GPX3	Homo sapiens (Human)	100
GPX3	A0A182DWI0	A0A182DWI0_HUMAN	unreviewed	Glutathione peroxidase 3	GPX3	Homo sapiens (Human)	63
GPX3	D3DQH2	D3DQH2_HUMAN	unreviewed	Glutathione peroxidase 3 (Plasma), isoform CRA_a	GPX3 hCG_39155	Homo sapiens (Human)	111
GPX3	E5RG32	E5RG32_HUMAN	unreviewed	Glutathione peroxidase (Fragment)	GPX3	Homo sapiens (Human)	138
GPX3	H0YBE4	H0YBE4_HUMAN	unreviewed	Glutathione peroxidase 3 (Fragment)	GPX3	Homo sapiens (Human)	79
GPX3	H0YC19	H0YC19_HUMAN	unreviewed	Glutathione peroxidase (Fragment)	GPX3	Homo sapiens (Human)	174
GPX3	P22352	GPX3_HUMAN	reviewed	Glutathione peroxidase 3 (GPx-3) (GSHPx-3) (EC 1.11.1.9) (Extracellular glutathione peroxidase) (Plasma glutathione peroxidase) (GPx-P) (GSHPx-P)	GPX3 GPXP	Homo sapiens (Human)	226
GPX3	Q6NXQ3	Q6NXQ3_HUMAN	unreviewed	GPX3 protein (Glutathione peroxidase 3)	GPX3	Homo sapiens (Human)	72
NDUFV1	B4DE93	B4DE93_HUMAN	unreviewed	Complex I-51kD (NADH dehydrogenase [ubiquinone] flavoprotein 1, mitochondrial) (NADH-ubiquinone oxidoreductase 51 kDa subunit)	NDUFV1	Homo sapiens (Human)	363
NDUFV1	E5KNH5	E5KNH5_HUMAN	unreviewed	NADH dehydrogenase [ubiquinone] flavoprotein 1, mitochondrial (EC 7.1.1.2)	NDUFV1 hCG_21057	Homo sapiens (Human)	464
NDUFV1	E9PJL9	E9PJL9_HUMAN	unreviewed	NADH dehydrogenase [ubiquinone] flavoprotein 1, mitochondrial (Fragment)	NDUFV1	Homo sapiens (Human)	95
NDUFV1	E9PLC6	E9PLC6_HUMAN	unreviewed	Complex I-51kD (NADH dehydrogenase [ubiquinone] flavoprotein 1, mitochondrial) (NADH-ubiquinone oxidoreductase 51 kDa subunit) (Fragment)	NDUFV1	Homo sapiens (Human)	136
NDUFV1	E9PMX3	E9PMX3_HUMAN	unreviewed	NADH dehydrogenase [ubiquinone] flavoprotein 1, mitochondrial (Fragment)	NDUFV1	Homo sapiens (Human)	178
NDUFV1	E9PPD6	E9PPD6_HUMAN	unreviewed	NADH dehydrogenase [ubiquinone] flavoprotein 1, mitochondrial (Fragment)	NDUFV1	Homo sapiens (Human)	52
NDUFV1	E9PPE0	E9PPE0_HUMAN	unreviewed	NADH dehydrogenase [ubiquinone] flavoprotein 1, mitochondrial	NDUFV1	Homo sapiens (Human)	43
NDUFV1	E9PPR0	E9PPR0_HUMAN	unreviewed	NADH dehydrogenase [ubiquinone] flavoprotein 1, mitochondrial (Fragment)	NDUFV1	Homo sapiens (Human)	144
NDUFV1	E9PPS5	E9PPS5_HUMAN	unreviewed	NADH dehydrogenase [ubiquinone] flavoprotein 1, mitochondrial (Fragment)	NDUFV1	Homo sapiens (Human)	75
NDUFV1	E9PQP1	E9PQP1_HUMAN	unreviewed	NADH dehydrogenase [ubiquinone] flavoprotein 1, mitochondrial (Fragment)	NDUFV1	Homo sapiens (Human)	178
NDUFV1	G3V0I5	G3V0I5_HUMAN	unreviewed	NADH dehydrogenase [ubiquinone] flavoprotein 1, mitochondrial (EC 7.1.1.2)	NDUFV1 hCG_21057	Homo sapiens (Human)	457
NDUFV1	H0YD04	H0YD04_HUMAN	unreviewed	NADH dehydrogenase [ubiquinone] flavoprotein 1, mitochondrial (Fragment)	NDUFV1	Homo sapiens (Human)	127
NDUFV1	H0YE81	H0YE81_HUMAN	unreviewed	Complex I-51kD (NADH dehydrogenase [ubiquinone] flavoprotein 1, mitochondrial) (NADH-ubiquinone oxidoreductase 51 kDa subunit) (Fragment)	NDUFV1	Homo sapiens (Human)	133
NDUFV1	P49821	NDUV1_HUMAN	reviewed	NADH dehydrogenase [ubiquinone] flavoprotein 1, mitochondrial (EC 7.1.1.2) (Complex I-51kD) (CI-51kD) (NADH dehydrogenase flavoprotein 1) (NADH-ubiquinone oxidoreductase 51 kDa subunit)	NDUFV1 UQOR1	Homo sapiens (Human)	464
UQCRC2	A0A087WVZ4	A0A087WVZ4_HUMAN	unreviewed	Cytochrome b-c1 complex subunit 2, mitochondrial (Fragment)	UQCRC2	Homo sapiens (Human)	70
UQCRC2	H3BP04	H3BP04_HUMAN	unreviewed	Cytochrome b-c1 complex subunit 2, mitochondrial (Fragment)	UQCRC2	Homo sapiens (Human)	176
UQCRC2	H3BRG4	H3BRG4_HUMAN	unreviewed	Cytochrome b-c1 complex subunit 2, mitochondrial	UQCRC2	Homo sapiens (Human)	412
UQCRC2	H3BSJ9	H3BSJ9_HUMAN	unreviewed	Cytochrome b-c1 complex subunit 2, mitochondrial	UQCRC2	Homo sapiens (Human)	336
UQCRC2	H3BUE4	H3BUE4_HUMAN	unreviewed	Cytochrome b-c1 complex subunit 2, mitochondrial	UQCRC2	Homo sapiens (Human)	116
UQCRC2	H3BUI9	H3BUI9_HUMAN	unreviewed	Cytochrome b-c1 complex subunit 2, mitochondrial (Ubiquinol-cytochrome c reductase core protein II, isoform CRA_b)	UQCRC2 hCG_18625	Homo sapiens (Human)	132
UQCRC2	P22695	QCR2_HUMAN	reviewed	Cytochrome b-c1 complex subunit 2, mitochondrial (Complex III subunit 2) (Core protein II) (Ubiquinol-cytochrome-c reductase complex core protein 2)	UQCRC2	Homo sapiens (Human)	453
CRK	A0A0S2Z3K9	A0A0S2Z3K9_HUMAN	unreviewed	V-crk sarcoma virus CT10 oncogene-like protein isoform 2	CRK	Homo sapiens (Human)	204
CRK	A0A0S2Z3Q4	A0A0S2Z3Q4_HUMAN	unreviewed	V-crk sarcoma virus CT10 oncogene-like protein isoform 1 (Fragment)	CRK	Homo sapiens (Human)	304
CRK	I3L297	I3L297_HUMAN	unreviewed	Adapter molecule crk	CRK	Homo sapiens (Human)	223
CRK	L7RT18	L7RT18_HUMAN	unreviewed	V-crk sarcoma virus CT10 oncogene homolog (Avian)	CRK	Homo sapiens (Human)	304
CRK	P46108	CRK_HUMAN	reviewed	Adapter molecule crk (Proto-oncogene c-Crk) (p38)	CRK	Homo sapiens (Human)	304
HIP1	A4VCI6	A4VCI6_HUMAN	unreviewed	HIP1 protein (Fragment)	HIP1	Homo sapiens (Human)	517
HIP1	C9JMG5	C9JMG5_HUMAN	unreviewed	Huntingtin-interacting protein 1 (Fragment)	HIP1	Homo sapiens (Human)	146
HIP1	O00291	HIP1_HUMAN	reviewed	Huntingtin-interacting protein 1 (HIP-1) (Huntingtin-interacting protein I) (HIP-I)	HIP1	Homo sapiens (Human)	1037
HIP1	Q8TDA4	Q8TDA4_HUMAN	unreviewed	Huntingtin-interacting protein 1 (Fragment)	HIP1	Homo sapiens (Human)	40
RTN4IP1	G3V1R2	G3V1R2_HUMAN	unreviewed	Reticulon-4-interacting protein 1, mitochondrial	RTN4IP1	Homo sapiens (Human)	226
RTN4IP1	Q8WWV3	RT4I1_HUMAN	reviewed	Reticulon-4-interacting protein 1, mitochondrial (NOGO-interacting mitochondrial protein)	RTN4IP1 NIMP	Homo sapiens (Human)	396
ITGA7	G3V2C6	G3V2C6_HUMAN	unreviewed	Integrin alpha-7 (Fragment)	ITGA7	Homo sapiens (Human)	153
ITGA7	G3V2I4	G3V2I4_HUMAN	unreviewed	Integrin alpha-7	ITGA7	Homo sapiens (Human)	98
ITGA7	G3V2Q6	G3V2Q6_HUMAN	unreviewed	Integrin alpha-7	ITGA7	Homo sapiens (Human)	48
ITGA7	G3V3L8	G3V3L8_HUMAN	unreviewed	Integrin alpha-7	ITGA7	Homo sapiens (Human)	55
ITGA7	H0YJ26	H0YJ26_HUMAN	unreviewed	Integrin alpha-7 (Fragment)	ITGA7	Homo sapiens (Human)	109
ITGA7	H0YJ98	H0YJ98_HUMAN	unreviewed	Integrin alpha-7 (Fragment)	ITGA7	Homo sapiens (Human)	148
ITGA7	H0YJS5	H0YJS5_HUMAN	unreviewed	Integrin alpha-7 (Fragment)	ITGA7	Homo sapiens (Human)	35
ITGA7	J3KNV4	J3KNV4_HUMAN	unreviewed	Integrin alpha-7	ITGA7	Homo sapiens (Human)	1131
ITGA7	Q13683	ITA7_HUMAN	reviewed	Integrin alpha-7 [Cleaved into: Integrin alpha-7 heavy chain; Integrin alpha-7 light chain; Integrin alpha-7 70 kDa form]	ITGA7 UNQ406/PRO768	Homo sapiens (Human)	1181
ACBD3	A0A024R3P9	A0A024R3P9_HUMAN	unreviewed	Acyl-Coenzyme A binding domain containing 3, isoform CRA_a	ACBD3 hCG_1737731	Homo sapiens (Human)	528
ACBD3	Q9H3P7	GCP60_HUMAN	reviewed	Golgi resident protein GCP60 (Acyl-CoA-binding domain-containing protein 3) (Golgi complex-associated protein 1) (GOCAP1) (Golgi phosphoprotein 1) (GOLPH1) (PBR- and PKA-associated protein 7) (Peripheral benzodiazepine receptor-associated protein PAP7) [Cleaved into: Golgi resident protein GCP60, N-terminally processed]	ACBD3 GCP60 GOCAP1 GOLPH1	Homo sapiens (Human)	528
NDUFB9	A0A3B3IT57	A0A3B3IT57_HUMAN	unreviewed	Complex I-B22 (NADH dehydrogenase [ubiquinone] 1 beta subcomplex subunit 9) (NADH-ubiquinone oxidoreductase B22 subunit)	NDUFB9	Homo sapiens (Human)	138
NDUFB9	E7EWZ0	E7EWZ0_HUMAN	unreviewed	Complex I-B22 (NADH dehydrogenase [ubiquinone] 1 beta subcomplex subunit 9) (NADH-ubiquinone oxidoreductase B22 subunit)	NDUFB9	Homo sapiens (Human)	178
NDUFB9	E9PF49	E9PF49_HUMAN	unreviewed	Complex I-B22 (NADH dehydrogenase [ubiquinone] 1 beta subcomplex subunit 9) (NADH-ubiquinone oxidoreductase B22 subunit)	NDUFB9	Homo sapiens (Human)	221
NDUFB9	E9PH64	E9PH64_HUMAN	unreviewed	NADH dehydrogenase [ubiquinone] 1 beta subcomplex subunit 9	NDUFB9	Homo sapiens (Human)	168
NDUFB9	Q9Y6M9	NDUB9_HUMAN	reviewed	NADH dehydrogenase [ubiquinone] 1 beta subcomplex subunit 9 (Complex I-B22) (CI-B22) (LYR motif-containing protein 3) (NADH-ubiquinone oxidoreductase B22 subunit)	NDUFB9 LYRM3 UQOR22	Homo sapiens (Human)	179
EIF4G1	A0A6Q8PFB2	A0A6Q8PFB2_HUMAN	unreviewed	Eukaryotic translation initiation factor 4 gamma 1 (Fragment)	EIF4G1	Homo sapiens (Human)	525
EIF4G1	A0A6Q8PG29	A0A6Q8PG29_HUMAN	unreviewed	Eukaryotic translation initiation factor 4 gamma 1 (Fragment)	EIF4G1	Homo sapiens (Human)	103
EIF4G1	B2RU06	B2RU06_HUMAN	unreviewed	eIF4G1 protein	EIF4G1	Homo sapiens (Human)	1606
EIF4G1	B2RU10	B2RU10_HUMAN	unreviewed	eIF4G1 protein	EIF4G1	Homo sapiens (Human)	1606
EIF4G1	C9J2Z7	C9J2Z7_HUMAN	unreviewed	Eukaryotic translation initiation factor 4 gamma 1 (Fragment)	EIF4G1	Homo sapiens (Human)	833
EIF4G1	C9J556	C9J556_HUMAN	unreviewed	Eukaryotic translation initiation factor 4 gamma 1 (Fragment)	EIF4G1	Homo sapiens (Human)	143
EIF4G1	C9J6B6	C9J6B6_HUMAN	unreviewed	Eukaryotic translation initiation factor 4 gamma 1 (Fragment)	EIF4G1	Homo sapiens (Human)	757
EIF4G1	C9J987	C9J987_HUMAN	unreviewed	Eukaryotic translation initiation factor 4 gamma 1 (Fragment)	EIF4G1	Homo sapiens (Human)	92
EIF4G1	C9JF13	C9JF13_HUMAN	unreviewed	Eukaryotic translation initiation factor 4 gamma 1 (Fragment)	EIF4G1	Homo sapiens (Human)	903
EIF4G1	C9JHW9	C9JHW9_HUMAN	unreviewed	Eukaryotic translation initiation factor 4 gamma 1 (Fragment)	EIF4G1	Homo sapiens (Human)	160
EIF4G1	C9JIH5	C9JIH5_HUMAN	unreviewed	Eukaryotic translation initiation factor 4 gamma 1 (Fragment)	EIF4G1	Homo sapiens (Human)	87
EIF4G1	C9JSU8	C9JSU8_HUMAN	unreviewed	Eukaryotic translation initiation factor 4 gamma 1 (Fragment)	EIF4G1	Homo sapiens (Human)	163
EIF4G1	C9JWH7	C9JWH7_HUMAN	unreviewed	Eukaryotic translation initiation factor 4 gamma 1 (Fragment)	EIF4G1	Homo sapiens (Human)	127
EIF4G1	C9JWH9	C9JWH9_HUMAN	unreviewed	Eukaryotic translation initiation factor 4 gamma 1 (Fragment)	EIF4G1	Homo sapiens (Human)	143
EIF4G1	C9JWW9	C9JWW9_HUMAN	unreviewed	Eukaryotic translation initiation factor 4 gamma 1 (Fragment)	EIF4G1	Homo sapiens (Human)	285
EIF4G1	C9K073	C9K073_HUMAN	unreviewed	Eukaryotic translation initiation factor 4 gamma 1 (Fragment)	EIF4G1	Homo sapiens (Human)	869
EIF4G1	E7EUU4	E7EUU4_HUMAN	unreviewed	Eukaryotic translation initiation factor 4 gamma 1	EIF4G1	Homo sapiens (Human)	1560
EIF4G1	E7EX73	E7EX73_HUMAN	unreviewed	Eukaryotic translation initiation factor 4 gamma 1	EIF4G1	Homo sapiens (Human)	1436
EIF4G1	E9PGM1	E9PGM1_HUMAN	unreviewed	Eukaryotic translation initiation factor 4 gamma 1	EIF4G1	Homo sapiens (Human)	1513
EIF4G1	F8WB97	F8WB97_HUMAN	unreviewed	Eukaryotic translation initiation factor 4 gamma 1	EIF4G1	Homo sapiens (Human)	71
EIF4G1	F8WCF2	F8WCF2_HUMAN	unreviewed	Eukaryotic translation initiation factor 4 gamma 1	EIF4G1	Homo sapiens (Human)	50
EIF4G1	H7C044	H7C044_HUMAN	unreviewed	Eukaryotic translation initiation factor 4 gamma 1 (Fragment)	EIF4G1	Homo sapiens (Human)	226
EIF4G1	H7C0V6	H7C0V6_HUMAN	unreviewed	Eukaryotic translation initiation factor 4 gamma 1 (Fragment)	EIF4G1	Homo sapiens (Human)	180
EIF4G1	Q04637	IF4G1_HUMAN	reviewed	Eukaryotic translation initiation factor 4 gamma 1 (eIF-4-gamma 1) (eIF-4G 1) (eIF-4G1) (p220)	EIF4G1 EIF4F EIF4G EIF4GI	Homo sapiens (Human)	1599
EIF4G1	Q96I65	Q96I65_HUMAN	unreviewed	Eukaryotic translation initiation factor 4 gamma, 1 (eIF4G1 protein)	EIF4G1	Homo sapiens (Human)	645
ABCE1	D6R9I9	D6R9I9_HUMAN	unreviewed	ATP-binding cassette sub-family E member 1	ABCE1	Homo sapiens (Human)	421
ABCE1	D6RGF4	D6RGF4_HUMAN	unreviewed	ATP-binding cassette sub-family E member 1 (Fragment)	ABCE1	Homo sapiens (Human)	210
ABCE1	H0Y990	H0Y990_HUMAN	unreviewed	ATP-binding cassette sub-family E member 1 (Fragment)	ABCE1	Homo sapiens (Human)	147
ABCE1	P61221	ABCE1_HUMAN	reviewed	ATP-binding cassette sub-family E member 1 (2'-5'-oligoadenylate-binding protein) (HuHP68) (RNase L inhibitor) (Ribonuclease 4 inhibitor) (RNS4I)	ABCE1 RLI RNASEL1 RNASELI RNS4I OK/SW-cl.40	Homo sapiens (Human)	599
RARS1	E5RH09	E5RH09_HUMAN	unreviewed	Arginine--tRNA ligase, cytoplasmic	RARS1	Homo sapiens (Human)	113
RARS1	E5RI24	E5RI24_HUMAN	unreviewed	Arginine--tRNA ligase, cytoplasmic	RARS1	Homo sapiens (Human)	58
RARS1	E5RJM9	E5RJM9_HUMAN	unreviewed	Arginine--tRNA ligase, cytoplasmic	RARS1	Homo sapiens (Human)	129
RARS1	P54136	SYRC_HUMAN	reviewed	Arginine--tRNA ligase, cytoplasmic (EC 6.1.1.19) (Arginyl-tRNA synthetase) (ArgRS)	RARS1 RARS	Homo sapiens (Human)	660
B3GLCT	Q6Y288	B3GLT_HUMAN	reviewed	Beta-1,3-glucosyltransferase (Beta3Glc-T) (EC 2.4.1.-) (Beta 3-glucosyltransferase) (Beta-3-glycosyltransferase-like)	B3GLCT B3GALTL B3GTL	Homo sapiens (Human)	498
GARS1	A0A6Q8PF45	A0A6Q8PF45_HUMAN	unreviewed	Glycine--tRNA ligase	GARS1	Homo sapiens (Human)	350
GARS1	A0A6Q8PFN0	A0A6Q8PFN0_HUMAN	unreviewed	Glycine--tRNA ligase	GARS1	Homo sapiens (Human)	79
GARS1	A0A6Q8PFU7	A0A6Q8PFU7_HUMAN	unreviewed	Glycine--tRNA ligase	GARS1	Homo sapiens (Human)	165
GARS1	A0A6Q8PFV5	A0A6Q8PFV5_HUMAN	unreviewed	Glycine--tRNA ligase	GARS1	Homo sapiens (Human)	190
GARS1	A0A6Q8PFZ6	A0A6Q8PFZ6_HUMAN	unreviewed	Glycine--tRNA ligase	GARS1	Homo sapiens (Human)	546
GARS1	A0A6Q8PGA8	A0A6Q8PGA8_HUMAN	unreviewed	Glycine--tRNA ligase	GARS1	Homo sapiens (Human)	683
GARS1	A0A6Q8PGI6	A0A6Q8PGI6_HUMAN	unreviewed	Glycine--tRNA ligase	GARS1	Homo sapiens (Human)	672
GARS1	A0A6Q8PGN7	A0A6Q8PGN7_HUMAN	unreviewed	Glycine--tRNA ligase	GARS1	Homo sapiens (Human)	260
GARS1	A0A6Q8PGT3	A0A6Q8PGT3_HUMAN	unreviewed	Glycine--tRNA ligase	GARS1	Homo sapiens (Human)	135
GARS1	A0A6Q8PGW4	A0A6Q8PGW4_HUMAN	unreviewed	Glycine--tRNA ligase	GARS1	Homo sapiens (Human)	616
GARS1	A0A6Q8PGZ8	A0A6Q8PGZ8_HUMAN	unreviewed	Glycine--tRNA ligase	GARS1	Homo sapiens (Human)	745
GARS1	A0A6Q8PGZ9	A0A6Q8PGZ9_HUMAN	unreviewed	Glycine--tRNA ligase	GARS1	Homo sapiens (Human)	245
GARS1	A0A6Q8PH49	A0A6Q8PH49_HUMAN	unreviewed	Glycine--tRNA ligase	GARS1	Homo sapiens (Human)	350
GARS1	A0A6Q8PHH9	A0A6Q8PHH9_HUMAN	unreviewed	Glycine--tRNA ligase	GARS1	Homo sapiens (Human)	705
GARS1	A0A6Q8PHI7	A0A6Q8PHI7_HUMAN	unreviewed	Glycine--tRNA ligase	GARS1	Homo sapiens (Human)	606
GARS1	F8WCK4	F8WCK4_HUMAN	unreviewed	Glycine--tRNA ligase	GARS1	Homo sapiens (Human)	255
GARS1	H7C443	H7C443_HUMAN	unreviewed	Glycine--tRNA ligase	GARS1	Homo sapiens (Human)	570
GARS1	P41250	GARS_HUMAN	reviewed	Glycine--tRNA ligase (EC 6.1.1.14) (Diadenosine tetraphosphate synthetase) (Ap4A synthetase) (EC 2.7.7.-) (Glycyl-tRNA synthetase) (GlyRS) (Glycyl-tRNA synthetase 1)	GARS1 GARS	Homo sapiens (Human)	739
CPT1B	A2RRE8	A2RRE8_HUMAN	unreviewed	CPT1B protein	CPT1B	Homo sapiens (Human)	567
CPT1B	A5PLL0	A5PLL0_HUMAN	unreviewed	Carnitine O-palmitoyltransferase (EC 2.3.1.21)	CPT1B	Homo sapiens (Human)	772
CPT1B	C9J7C3	C9J7C3_HUMAN	unreviewed	Carnitine O-palmitoyltransferase 1, muscle isoform (Fragment)	CPT1B	Homo sapiens (Human)	125
CPT1B	H7C0S1	H7C0S1_HUMAN	unreviewed	Carnitine O-palmitoyltransferase 1, muscle isoform (Fragment)	CPT1B	Homo sapiens (Human)	92
CPT1B	Q92523	CPT1B_HUMAN	reviewed	Carnitine O-palmitoyltransferase 1, muscle isoform (CPT1-M) (EC 2.3.1.21) (Carnitine O-palmitoyltransferase I, muscle isoform) (CPT I) (CPTI-M) (Carnitine palmitoyltransferase 1B) (Carnitine palmitoyltransferase I-like protein)	CPT1B KIAA1670	Homo sapiens (Human)	772
AMPD3	E9PIR5	E9PIR5_HUMAN	unreviewed	AMP deaminase 3	AMPD3	Homo sapiens (Human)	212
AMPD3	E9PKC5	E9PKC5_HUMAN	unreviewed	AMP deaminase (EC 3.5.4.6)	AMPD3	Homo sapiens (Human)	677
AMPD3	E9PLK6	E9PLK6_HUMAN	unreviewed	AMP deaminase 3 (Fragment)	AMPD3	Homo sapiens (Human)	267
AMPD3	E9PPG2	E9PPG2_HUMAN	unreviewed	AMP deaminase 3 (Fragment)	AMPD3	Homo sapiens (Human)	111
AMPD3	H0YDC3	H0YDC3_HUMAN	unreviewed	AMP deaminase 3 (Fragment)	AMPD3	Homo sapiens (Human)	110
AMPD3	H0YDY8	H0YDY8_HUMAN	unreviewed	AMP deaminase 3 (Fragment)	AMPD3	Homo sapiens (Human)	90
AMPD3	Q01432	AMPD3_HUMAN	reviewed	AMP deaminase 3 (EC 3.5.4.6) (AMP deaminase isoform E) (Erythrocyte AMP deaminase)	AMPD3	Homo sapiens (Human)	767
HERC4	A0A024QZN8	A0A024QZN8_HUMAN	unreviewed	Hect domain and RLD 4, isoform CRA_b	HERC4 hCG_2024473	Homo sapiens (Human)	1049
HERC4	D6RCL5	D6RCL5_HUMAN	unreviewed	Probable E3 ubiquitin-protein ligase HERC4 (Fragment)	HERC4	Homo sapiens (Human)	240
HERC4	D6RFK9	D6RFK9_HUMAN	unreviewed	Probable E3 ubiquitin-protein ligase HERC4 (Fragment)	HERC4	Homo sapiens (Human)	29
HERC4	H0Y6K7	H0Y6K7_HUMAN	unreviewed	Probable E3 ubiquitin-protein ligase HERC4 (Fragment)	HERC4	Homo sapiens (Human)	399
HERC4	Q5GLZ8	HERC4_HUMAN	reviewed	Probable E3 ubiquitin-protein ligase HERC4 (EC 2.3.2.26) (HECT domain and RCC1-like domain-containing protein 4) (HECT-type E3 ubiquitin transferase HERC4)	HERC4 KIAA1593	Homo sapiens (Human)	1057
LARS2	A0A2R8Y581	A0A2R8Y581_HUMAN	unreviewed	Probable leucine--tRNA ligase, mitochondrial (Fragment)	LARS2	Homo sapiens (Human)	70
LARS2	A0A494C1E0	A0A494C1E0_HUMAN	unreviewed	Leucine--tRNA ligase (EC 6.1.1.4)	LARS2	Homo sapiens (Human)	596
LARS2	A0A494C1K2	A0A494C1K2_HUMAN	unreviewed	Probable leucine--tRNA ligase, mitochondrial	LARS2	Homo sapiens (Human)	86
LARS2	A0A499FJL2	A0A499FJL2_HUMAN	unreviewed	Leucine--tRNA ligase (EC 6.1.1.4)	LARS2	Homo sapiens (Human)	575
LARS2	C9JYR8	C9JYR8_HUMAN	unreviewed	Leucine--tRNA ligase (EC 6.1.1.4) (Fragment)	LARS2	Homo sapiens (Human)	114
LARS2	E9PHM2	E9PHM2_HUMAN	unreviewed	Leucine--tRNA ligase (EC 6.1.1.4)	LARS2	Homo sapiens (Human)	860
LARS2	Q15031	SYLM_HUMAN	reviewed	Probable leucine--tRNA ligase, mitochondrial (EC 6.1.1.4) (Leucyl-tRNA synthetase) (LeuRS)	LARS2 KIAA0028	Homo sapiens (Human)	903
APMAP	H0Y512	H0Y512_HUMAN	unreviewed	Adipocyte plasma membrane-associated protein (Fragment)	APMAP	Homo sapiens (Human)	409
APMAP	Q9HDC9	APMAP_HUMAN	reviewed	Adipocyte plasma membrane-associated protein (Protein BSCv)	APMAP C20orf3 UNQ1869/PRO4305	Homo sapiens (Human)	416
FGG	C9JC84	C9JC84_HUMAN	unreviewed	Fibrinogen gamma chain	FGG	Homo sapiens (Human)	461
FGG	C9JEU5	C9JEU5_HUMAN	unreviewed	Fibrinogen gamma chain	FGG	Homo sapiens (Human)	445
FGG	C9JPQ9	C9JPQ9_HUMAN	unreviewed	Fibrinogen gamma chain (Fragment)	FGG	Homo sapiens (Human)	119
FGG	C9JU00	C9JU00_HUMAN	unreviewed	Fibrinogen gamma chain (Fragment)	FGG	Homo sapiens (Human)	123
FGG	D3DP16	D3DP16_HUMAN	unreviewed	Fibrinogen gamma chain, isoform CRA_a	FGG hCG_28288	Homo sapiens (Human)	334
FGG	P02679	FIBG_HUMAN	reviewed	Fibrinogen gamma chain	FGG PRO2061	Homo sapiens (Human)	453
EHD1	A0A024R571	A0A024R571_HUMAN	unreviewed	EH domain-containing protein 1 (EH-domain containing 1, isoform CRA_a)	EHD1 hCG_23386	Homo sapiens (Human)	548
EHD1	B2R5U3	B2R5U3_HUMAN	unreviewed	EH-domain containing 1, isoform CRA_b (cDNA FLJ40523 fis, clone TESTI2046872, highly similar to EH-domain-containing protein 1) (cDNA, FLJ92624, highly similar to Homo sapiens EH-domain containing 1 (EHD1), mRNA)	EHD1 hCG_23386	Homo sapiens (Human)	534
EHD1	C9IZH1	C9IZH1_HUMAN	unreviewed	EH domain-containing protein 1 (Fragment)	EHD1	Homo sapiens (Human)	148
EHD1	C9J2Z4	C9J2Z4_HUMAN	unreviewed	EH domain-containing protein 1 (Fragment)	EHD1	Homo sapiens (Human)	306
EHD1	C9JC03	C9JC03_HUMAN	unreviewed	EH domain-containing protein 1 (Fragment)	EHD1	Homo sapiens (Human)	374
EHD1	C9JDQ8	C9JDQ8_HUMAN	unreviewed	EH domain-containing protein 1 (Fragment)	EHD1	Homo sapiens (Human)	162
EHD1	C9JIJ3	C9JIJ3_HUMAN	unreviewed	EH domain-containing protein 1 (Fragment)	EHD1	Homo sapiens (Human)	145
EHD1	Q9H4M9	EHD1_HUMAN	reviewed	EH domain-containing protein 1 (PAST homolog 1) (hPAST1) (Testilin)	EHD1 PAST PAST1 CDABP0131	Homo sapiens (Human)	534
KIF5B	D3DRX6	D3DRX6_HUMAN	unreviewed	Kinesin-like protein	KIF5B hCG_37538	Homo sapiens (Human)	963
KIF5B	P33176	KINH_HUMAN	reviewed	Kinesin-1 heavy chain (Conventional kinesin heavy chain) (Ubiquitous kinesin heavy chain) (UKHC)	KIF5B KNS KNS1	Homo sapiens (Human)	963
KIF5B	Q2TA90	Q2TA90_HUMAN	unreviewed	Kinesin-like protein (Fragment)	KIF5B	Homo sapiens (Human)	350
KIF5B	Q66K46	Q66K46_HUMAN	unreviewed	Kinesin-like protein (Fragment)	KIF5B	Homo sapiens (Human)	351
KIF5B	Q6P164	Q6P164_HUMAN	unreviewed	Kinesin-like protein (Fragment)	KIF5B	Homo sapiens (Human)	345
IDH2	A0A1P8A7C0	A0A1P8A7C0_HUMAN	unreviewed	Isocitrate dehydrogenase (Fragment)	IDH2	Homo sapiens (Human)	57
IDH2	H0YL11	H0YL11_HUMAN	unreviewed	IDP (EC 1.1.1.42) (NADP(+)-specific ICDH) (Oxalosuccinate decarboxylase)	IDH2	Homo sapiens (Human)	312
IDH2	H0YLL5	H0YLL5_HUMAN	unreviewed	Isocitrate dehydrogenase [NADP], mitochondrial	IDH2	Homo sapiens (Human)	38
IDH2	P48735	IDHP_HUMAN	reviewed	Isocitrate dehydrogenase [NADP], mitochondrial (IDH) (EC 1.1.1.42) (ICD-M) (IDP) (NADP(+)-specific ICDH) (Oxalosuccinate decarboxylase)	IDH2	Homo sapiens (Human)	452
Ctsd	A0A0S2Z3L4	A0A0S2Z3L4_HUMAN	unreviewed	Cathepsin D isoform 2 (Fragment)	CTSD	Homo sapiens (Human)	83
Ctsd	A0A1B0GV01	A0A1B0GV01_HUMAN	unreviewed	Cathepsin D (Fragment)	CTSD	Homo sapiens (Human)	94
Ctsd	A0A1B0GV23	A0A1B0GV23_HUMAN	unreviewed	Cathepsin D (EC 3.4.23.5)	CTSD	Homo sapiens (Human)	406
Ctsd	A0A1B0GVD5	A0A1B0GVD5_HUMAN	unreviewed	Cathepsin D (EC 3.4.23.5)	CTSD	Homo sapiens (Human)	409
Ctsd	A0A1B0GVP3	A0A1B0GVP3_HUMAN	unreviewed	Cathepsin D (EC 3.4.23.5)	CTSD	Homo sapiens (Human)	405
Ctsd	A0A1B0GW44	A0A1B0GW44_HUMAN	unreviewed	Cathepsin D (EC 3.4.23.5)	CTSD	Homo sapiens (Human)	405
Ctsd	A0A1B0GWE8	A0A1B0GWE8_HUMAN	unreviewed	Cathepsin D (EC 3.4.23.5)	CTSD	Homo sapiens (Human)	410
Ctsd	C9JH19	C9JH19_HUMAN	unreviewed	Cathepsin D (Fragment)	CTSD	Homo sapiens (Human)	299
Ctsd	F8W787	F8W787_HUMAN	unreviewed	Cathepsin D (Fragment)	CTSD	Homo sapiens (Human)	199
Ctsd	F8WD96	F8WD96_HUMAN	unreviewed	Cathepsin D	CTSD	Homo sapiens (Human)	276
Ctsd	H7C1V0	H7C1V0_HUMAN	unreviewed	Cathepsin D (Fragment)	CTSD	Homo sapiens (Human)	189
Ctsd	P07339	CATD_HUMAN	reviewed	Cathepsin D (EC 3.4.23.5) [Cleaved into: Cathepsin D light chain; Cathepsin D heavy chain]	CTSD CPSD	Homo sapiens (Human)	412
Ctsd	V9HWI3	V9HWI3_HUMAN	unreviewed	Cathepsin D (EC 3.4.23.5)	HEL-S-130P CTSD hCG_49857	Homo sapiens (Human)	412
BCAP31	A0A2R8Y5M6	A0A2R8Y5M6_HUMAN	unreviewed	B-cell receptor-associated protein (BCR-associated protein)	BCAP31	Homo sapiens (Human)	211
BCAP31	C9J0M4	C9J0M4_HUMAN	unreviewed	B-cell receptor-associated protein (BCR-associated protein) (Fragment)	BCAP31	Homo sapiens (Human)	188
BCAP31	C9JM14	C9JM14_HUMAN	unreviewed	B-cell receptor-associated protein (BCR-associated protein) (Fragment)	BCAP31	Homo sapiens (Human)	138
BCAP31	C9JMD7	C9JMD7_HUMAN	unreviewed	B-cell receptor-associated protein (BCR-associated protein) (Fragment)	BCAP31	Homo sapiens (Human)	178
BCAP31	C9JQ75	C9JQ75_HUMAN	unreviewed	B-cell receptor-associated protein (BCR-associated protein) (Fragment)	BCAP31	Homo sapiens (Human)	187
BCAP31	C9JSP1	C9JSP1_HUMAN	unreviewed	B-cell receptor-associated protein (BCR-associated protein) (Fragment)	BCAP31	Homo sapiens (Human)	182
BCAP31	P51572	BAP31_HUMAN	reviewed	B-cell receptor-associated protein 31 (BCR-associated protein 31) (Bap31) (6C6-AG tumor-associated antigen) (Protein CDM) (p28)	BCAP31 BAP31 DXS1357E	Homo sapiens (Human)	246
RAC1	A4D2P0	A4D2P0_HUMAN	unreviewed	Ras-related C3 botulinum toxin substrate 1 (Rho family, small GTP binding protein Rac1) (Ras-related C3 botulinum toxin substrate 1 (Rho family, small GTP binding protein Rac1), isoform CRA_e) (cDNA FLJ77333, highly similar to Homo sapiens ras-related C3 botulinum toxin substrate 1 (rho family, small GTP binding protein Rac1) (RAC1), transcript variant Rac1b, mRNA)	RAC1 hCG_14926 tcag7.839	Homo sapiens (Human)	211
RAC1	A4D2P1	A4D2P1_HUMAN	unreviewed	Ras-related C3 botulinum toxin substrate 1 (Rho family, small GTP binding protein Rac1) (Ras-related C3 botulinum toxin substrate 1 (Rho family, small GTP binding protein Rac1), isoform CRA_a) (Ras-related C3 botulinum toxin substrate 1 isoform Rac1) (cDNA FLJ30431 fis, clone BRACE2008968, highly similar to Ras-related C3 botulinum toxin substrate 1) (cDNA FLJ75553, highly similar to Homo sapiens…	RAC1 hCG_14926 tcag7.839	Homo sapiens (Human)	192
RAC1	A4D2P2	A4D2P2_HUMAN	unreviewed	Ras-related C3 botulinum toxin substrate 1 (Rho family, small GTP binding protein Rac1) (Ras-related C3 botulinum toxin substrate 1 (Rho family, small GTP binding protein Rac1), isoform CRA_b)	RAC1 hCG_14926 tcag7.839	Homo sapiens (Human)	148
RAC1	P63000	RAC1_HUMAN	reviewed	Ras-related C3 botulinum toxin substrate 1 (EC 3.6.5.2) (Cell migration-inducing gene 5 protein) (Ras-like protein TC25) (p21-Rac1)	RAC1 TC25 MIG5	Homo sapiens (Human)	192
RAC1	W0UV93	W0UV93_HUMAN	unreviewed	Ribonuclease A C1	RAC1	Homo sapiens (Human)	156
RACK1	D6R909	D6R909_HUMAN	unreviewed	Receptor of-activated protein C kinase 1	RACK1	Homo sapiens (Human)	116
RACK1	D6R9L0	D6R9L0_HUMAN	unreviewed	Receptor of-activated protein C kinase 1 (Fragment)	RACK1	Homo sapiens (Human)	300
RACK1	D6R9Z1	D6R9Z1_HUMAN	unreviewed	Receptor of-activated protein C kinase 1 (Fragment)	RACK1	Homo sapiens (Human)	236
RACK1	D6RAC2	D6RAC2_HUMAN	unreviewed	Receptor of-activated protein C kinase 1	RACK1	Homo sapiens (Human)	269
RACK1	D6RAU2	D6RAU2_HUMAN	unreviewed	Receptor of-activated protein C kinase 1	RACK1	Homo sapiens (Human)	147
RACK1	D6RBD0	D6RBD0_HUMAN	unreviewed	Receptor of-activated protein C kinase 1 (Fragment)	RACK1	Homo sapiens (Human)	160
RACK1	D6RDI0	D6RDI0_HUMAN	unreviewed	Receptor of-activated protein C kinase 1	RACK1	Homo sapiens (Human)	39
RACK1	D6REE5	D6REE5_HUMAN	unreviewed	Receptor of-activated protein C kinase 1 (Fragment)	RACK1	Homo sapiens (Human)	321
RACK1	D6RF23	D6RF23_HUMAN	unreviewed	Receptor of-activated protein C kinase 1	RACK1	Homo sapiens (Human)	101
RACK1	D6RFX4	D6RFX4_HUMAN	unreviewed	Receptor of-activated protein C kinase 1 (Fragment)	RACK1	Homo sapiens (Human)	194
RACK1	D6RFZ9	D6RFZ9_HUMAN	unreviewed	Receptor of-activated protein C kinase 1 (Fragment)	RACK1	Homo sapiens (Human)	197
RACK1	D6RGK8	D6RGK8_HUMAN	unreviewed	Receptor of-activated protein C kinase 1	RACK1	Homo sapiens (Human)	71
RACK1	D6RHH4	D6RHH4_HUMAN	unreviewed	Receptor of-activated protein C kinase 1	RACK1	Homo sapiens (Human)	233
RACK1	D6RHJ5	D6RHJ5_HUMAN	unreviewed	Receptor of-activated protein C kinase 1	RACK1	Homo sapiens (Human)	86
RACK1	E9PD14	E9PD14_HUMAN	unreviewed	Receptor of-activated protein C kinase 1	RACK1	Homo sapiens (Human)	153
RACK1	H0Y8R5	H0Y8R5_HUMAN	unreviewed	Receptor of-activated protein C kinase 1 (Fragment)	RACK1	Homo sapiens (Human)	138
RACK1	H0Y8W2	H0Y8W2_HUMAN	unreviewed	Receptor of-activated protein C kinase 1 (Fragment)	RACK1	Homo sapiens (Human)	274
RACK1	H0Y9P0	H0Y9P0_HUMAN	unreviewed	Receptor of-activated protein C kinase 1 (Fragment)	RACK1	Homo sapiens (Human)	83
RACK1	H0YAF8	H0YAF8_HUMAN	unreviewed	Receptor of-activated protein C kinase 1 (Fragment)	RACK1	Homo sapiens (Human)	198
RACK1	H0YAM7	H0YAM7_HUMAN	unreviewed	Receptor of-activated protein C kinase 1 (Fragment)	RACK1	Homo sapiens (Human)	247
RACK1	J3KPE3	J3KPE3_HUMAN	unreviewed	Receptor of-activated protein C kinase 1	RACK1	Homo sapiens (Human)	273
RACK1	P63244	RACK1_HUMAN	reviewed	Receptor of activated protein C kinase 1 (Cell proliferation-inducing gene 21 protein) (Guanine nucleotide-binding protein subunit beta-2-like 1) (Guanine nucleotide-binding protein subunit beta-like protein 12.3) (Human lung cancer oncogene 7 protein) (HLC-7) (Receptor for activated C kinase) (Small ribosomal subunit protein RACK1) [Cleaved into: Receptor of activated protein C kinase 1, N-termi…	RACK1 GNB2L1 HLC7 PIG21	Homo sapiens (Human)	317
FGB	D3DP13	D3DP13_HUMAN	unreviewed	Fibrinogen beta chain (Fibrinopeptide B)	FGB hCG_2026446	Homo sapiens (Human)	344
FGB	D6REL8	D6REL8_HUMAN	unreviewed	Fibrinogen beta chain	FGB	Homo sapiens (Human)	272
FGB	F8W6P4	F8W6P4_HUMAN	unreviewed	Fibrinogen beta chain	FGB	Homo sapiens (Human)	45
FGB	P02675	FIBB_HUMAN	reviewed	Fibrinogen beta chain [Cleaved into: Fibrinopeptide B; Fibrinogen beta chain]	FGB	Homo sapiens (Human)	491
RPL38	A0A024R8P8	A0A024R8P8_HUMAN	unreviewed	60S ribosomal protein L38	RPL38 hCG_1986031	Homo sapiens (Human)	70
RPL38	J3KSP2	J3KSP2_HUMAN	unreviewed	60S ribosomal protein L38 (Fragment)	RPL38	Homo sapiens (Human)	21
RPL38	J3KT73	J3KT73_HUMAN	unreviewed	60S ribosomal protein L38	RPL38	Homo sapiens (Human)	64
RPL38	J3QL01	J3QL01_HUMAN	unreviewed	60S ribosomal protein L38	RPL38	Homo sapiens (Human)	67
RPL38	P63173	RL38_HUMAN	reviewed	60S ribosomal protein L38 (Large ribosomal subunit protein eL38)	RPL38	Homo sapiens (Human)	70
ITGB1	C9JJP8	C9JJP8_HUMAN	unreviewed	Integrin beta-1 (Fragment)	ITGB1	Homo sapiens (Human)	31
ITGB1	C9JNE0	C9JNE0_HUMAN	unreviewed	Integrin beta-1 (Fragment)	ITGB1	Homo sapiens (Human)	14
ITGB1	C9JPK5	C9JPK5_HUMAN	unreviewed	Integrin beta-1 (Fragment)	ITGB1	Homo sapiens (Human)	98
ITGB1	E7EQW5	E7EQW5_HUMAN	unreviewed	Integrin beta (Fragment)	ITGB1	Homo sapiens (Human)	163
ITGB1	E7ERX5	E7ERX5_HUMAN	unreviewed	Integrin beta-1 (Fragment)	ITGB1	Homo sapiens (Human)	124
ITGB1	E7EUI6	E7EUI6_HUMAN	unreviewed	Fibronectin receptor subunit beta (Integrin beta-1) (VLA-4 subunit beta) (Fragment)	ITGB1	Homo sapiens (Human)	152
ITGB1	E9PLR6	E9PLR6_HUMAN	unreviewed	Integrin beta-1 (Fragment)	ITGB1	Homo sapiens (Human)	143
ITGB1	E9PQJ2	E9PQJ2_HUMAN	unreviewed	Integrin beta-1 (Fragment)	ITGB1	Homo sapiens (Human)	104
ITGB1	H7C4K3	H7C4K3_HUMAN	unreviewed	Integrin beta-1 (Fragment)	ITGB1	Homo sapiens (Human)	70
ITGB1	H7C4N8	H7C4N8_HUMAN	unreviewed	Integrin beta-1 (Fragment)	ITGB1	Homo sapiens (Human)	108
ITGB1	P05556	ITB1_HUMAN	reviewed	Integrin beta-1 (Fibronectin receptor subunit beta) (Glycoprotein IIa) (GPIIA) (VLA-4 subunit beta) (CD antigen CD29)	ITGB1 FNRB MDF2 MSK12	Homo sapiens (Human)	798
ITGB1	Q5T3E4	Q5T3E4_HUMAN	unreviewed	Integrin beta-1 (Fragment)	ITGB1	Homo sapiens (Human)	49
ITGB1	Q5T3E5	Q5T3E5_HUMAN	unreviewed	Integrin beta-1 (Fragment)	ITGB1	Homo sapiens (Human)	89
ITGB1	Q5T3E6	Q5T3E6_HUMAN	unreviewed	Integrin beta-1 (Fragment)	ITGB1	Homo sapiens (Human)	136
DMD	A0A075B6G3	A0A075B6G3_HUMAN	unreviewed	Dystrophin	DMD	Homo sapiens (Human)	3685
DMD	A0A087WTU7	A0A087WTU7_HUMAN	unreviewed	Dystrophin	DMD	Homo sapiens (Human)	3684
DMD	A0A087WV90	A0A087WV90_HUMAN	unreviewed	Dystrophin	DMD	Homo sapiens (Human)	3680
DMD	A0A0B4J1W6	A0A0B4J1W6_HUMAN	unreviewed	Dystrophin (Fragment)	DMD	Homo sapiens (Human)	41
DMD	A0A0C4DH61	A0A0C4DH61_HUMAN	unreviewed	Dystrophin (Fragment)	DMD	Homo sapiens (Human)	30
DMD	A0A0S2Z3B2	A0A0S2Z3B2_HUMAN	unreviewed	Dystrophin isoform 5	DMD	Homo sapiens (Human)	216
DMD	A0A0S2Z3B5	A0A0S2Z3B5_HUMAN	unreviewed	Dystrophin isoform 2	DMD	Homo sapiens (Human)	617
DMD	A0A0S2Z3J7	A0A0S2Z3J7_HUMAN	unreviewed	Dystrophin isoform 1 (Fragment)	DMD	Homo sapiens (Human)	635
DMD	A0A0S2Z3M6	A0A0S2Z3M6_HUMAN	unreviewed	Dystrophin isoform 6 (Fragment)	DMD	Homo sapiens (Human)	115
DMD	A0A5H1ZRP7	A0A5H1ZRP7_HUMAN	unreviewed	Dystrophin	DMD	Homo sapiens (Human)	956
DMD	A0A5H1ZRP8	A0A5H1ZRP8_HUMAN	unreviewed	Dystrophin	DMD	Homo sapiens (Human)	3681
DMD	A0A5H1ZRP9	A0A5H1ZRP9_HUMAN	unreviewed	Dystrophin	DMD	Homo sapiens (Human)	1230
DMD	A0A5H1ZRQ1	A0A5H1ZRQ1_HUMAN	unreviewed	Dystrophin	DMD	Homo sapiens (Human)	1225
DMD	A0A5H1ZRQ8	A0A5H1ZRQ8_HUMAN	unreviewed	Dystrophin	DMD	Homo sapiens (Human)	1243
DMD	A0A5H1ZRR9	A0A5H1ZRR9_HUMAN	unreviewed	Dystrophin	DMD	Homo sapiens (Human)	1115
DMD	A0A6B9VZT5	A0A6B9VZT5_HUMAN	unreviewed	Dystrophin (Fragment)	DMD	Homo sapiens (Human)	86
DMD	A0A6B9W032	A0A6B9W032_HUMAN	unreviewed	Dystrophin (Fragment)	DMD	Homo sapiens (Human)	224
DMD	A0A6B9W0D6	A0A6B9W0D6_HUMAN	unreviewed	Dystrophin (Fragment)	DMD	Homo sapiens (Human)	237
DMD	A0A6B9W2D0	A0A6B9W2D0_HUMAN	unreviewed	Dystrophin (Fragment)	DMD	Homo sapiens (Human)	226
DMD	A0A7D5DCA8	A0A7D5DCA8_HUMAN	unreviewed	Dystrophin (Fragment)	DMD	Homo sapiens (Human)	140
DMD	A7E212	A7E212_HUMAN	unreviewed	Dystrophin	DMD	Homo sapiens (Human)	1243
DMD	B4DSV7	B4DSV7_HUMAN	unreviewed	Dystrophin isoform 4 (cDNA FLJ60143, highly similar to Homo sapiens dystrophin, transcript variant Dp140bc, mRNA)	DMD	Homo sapiens (Human)	525
DMD	F1CFE6	F1CFE6_HUMAN	unreviewed	Truncated dystrophin protein (Fragment)	DMD	Homo sapiens (Human)	35
DMD	F2WSI7	F2WSI7_HUMAN	unreviewed	Truncated dystrophin protein (Fragment)	DMD	Homo sapiens (Human)	19
DMD	H0Y304	H0Y304_HUMAN	unreviewed	Dystrophin (Fragment)	DMD	Homo sapiens (Human)	1386
DMD	H0Y3E8	H0Y3E8_HUMAN	unreviewed	Dystrophin (Fragment)	DMD	Homo sapiens (Human)	238
DMD	H0Y864	H0Y864_HUMAN	unreviewed	Dystrophin (Fragment)	DMD	Homo sapiens (Human)	134
DMD	L8E939	L8E939_HUMAN	unreviewed	Alternative protein DMD	DMD	Homo sapiens (Human)	40
DMD	L8ECA9	L8ECA9_HUMAN	unreviewed	Alternative protein DMD	DMD	Homo sapiens (Human)	64
DMD	P11532	DMD_HUMAN	reviewed	Dystrophin	DMD	Homo sapiens (Human)	3685
DMD	Q14172	Q14172_HUMAN	unreviewed	Duchenne muscular dystrophy protein (Dystrophin) (Fragment)	DMD	Homo sapiens (Human)	101
DMD	Q14174	Q14174_HUMAN	unreviewed	Duchenne muscular dystrophy protein (Dystrophin) (Fragment)	DMD	Homo sapiens (Human)	125
DMD	Q15945	Q15945_HUMAN	unreviewed	Dystrophin (Fragment)	DMD	Homo sapiens (Human)	83
DMD	Q16484	Q16484_HUMAN	unreviewed	DMD protein (Fragment)	DMD	Homo sapiens (Human)	14
DMD	Q4G0X0	Q4G0X0_HUMAN	unreviewed	DMD protein (Dystrophin)	DMD	Homo sapiens (Human)	772
DMD	Q548X2	Q548X2_HUMAN	unreviewed	Dystrophin (Fragment)	DMD	Homo sapiens (Human)	58
DMD	Q6PK12	Q6PK12_HUMAN	unreviewed	DMD protein (Fragment)	DMD	Homo sapiens (Human)	462
DMD	Q7KZ40	Q7KZ40_HUMAN	unreviewed	DMD protein (Fragment)	DMD	Homo sapiens (Human)	59
DMD	Q8TCV2	Q8TCV2_HUMAN	unreviewed	Dystrophin (Fragment)	DMD	Homo sapiens (Human)	38
DMD	Q8WTQ2	Q8WTQ2_HUMAN	unreviewed	Dystrophin (Fragment)	DMD	Homo sapiens (Human)	46
DMD	Q8WTT4	Q8WTT4_HUMAN	unreviewed	Dystrophin (Fragment)	dystrophin DMD	Homo sapiens (Human)	10
DMD	Q8WYB7	Q8WYB7_HUMAN	unreviewed	Dystrophin (Fragment)	DMD	Homo sapiens (Human)	13
DMD	Q8WYB8	Q8WYB8_HUMAN	unreviewed	Dystrophin (Fragment)	DMD	Homo sapiens (Human)	44
DMD	Q8WYB9	Q8WYB9_HUMAN	unreviewed	Dystrophin (Fragment)	DMD	Homo sapiens (Human)	24
DMD	Q8WYC0	Q8WYC0_HUMAN	unreviewed	Dystrophin (Fragment)	DMD	Homo sapiens (Human)	63
DMD	Q8WYC1	Q8WYC1_HUMAN	unreviewed	Dystrophin (Fragment)	DMD	Homo sapiens (Human)	51
DMD	Q8WYC2	Q8WYC2_HUMAN	unreviewed	Dystrophin (Fragment)	DMD	Homo sapiens (Human)	70
DMD	Q8WYC3	Q8WYC3_HUMAN	unreviewed	Dystrophin (Fragment)	DMD	Homo sapiens (Human)	39
DMD	Q8WYC4	Q8WYC4_HUMAN	unreviewed	Dystrophin (Fragment)	DMD	Homo sapiens (Human)	77
DMD	Q8WYC5	Q8WYC5_HUMAN	unreviewed	Dystrophin (Fragment)	DMD	Homo sapiens (Human)	36
DMD	Q8WYC6	Q8WYC6_HUMAN	unreviewed	Dystrophin (Fragment)	DMD	Homo sapiens (Human)	34
DMD	Q8WYC7	Q8WYC7_HUMAN	unreviewed	Dystrophin (Fragment)	DMD	Homo sapiens (Human)	50
DMD	Q8WYC8	Q8WYC8_HUMAN	unreviewed	Dystrophin (Fragment)	DMD	Homo sapiens (Human)	58
DMD	Q8WYC9	Q8WYC9_HUMAN	unreviewed	Dystrophin (Fragment)	DMD	Homo sapiens (Human)	65
DMD	Q8WYD0	Q8WYD0_HUMAN	unreviewed	Dystrophin (Fragment)	DMD	Homo sapiens (Human)	61
DMD	Q8WYD1	Q8WYD1_HUMAN	unreviewed	Dystrophin (Fragment)	DMD	Homo sapiens (Human)	51
DMD	Q8WYD2	Q8WYD2_HUMAN	unreviewed	Dystrophin (Fragment)	DMD	Homo sapiens (Human)	57
DMD	Q8WYD3	Q8WYD3_HUMAN	unreviewed	Dystrophin (Fragment)	DMD	Homo sapiens (Human)	43
DMD	Q8WYD4	Q8WYD4_HUMAN	unreviewed	Dystrophin (Fragment)	DMD	Homo sapiens (Human)	60
DMD	Q8WYD5	Q8WYD5_HUMAN	unreviewed	Dystrophin (Fragment)	DMD	Homo sapiens (Human)	52
DMD	Q8WYD6	Q8WYD6_HUMAN	unreviewed	Dystrophin (Fragment)	DMD	Homo sapiens (Human)	58
DMD	Q8WYD7	Q8WYD7_HUMAN	unreviewed	Dystrophin (Fragment)	DMD	Homo sapiens (Human)	37
DMD	Q8WYD8	Q8WYD8_HUMAN	unreviewed	Dystrophin (Fragment)	DMD	Homo sapiens (Human)	61
DMD	Q8WYD9	Q8WYD9_HUMAN	unreviewed	Dystrophin (Fragment)	DMD	Homo sapiens (Human)	48
DMD	Q8WYE0	Q8WYE0_HUMAN	unreviewed	Dystrophin (Fragment)	DMD	Homo sapiens (Human)	60
DMD	Q8WYE1	Q8WYE1_HUMAN	unreviewed	Dystrophin (Fragment)	DMD	Homo sapiens (Human)	80
DMD	Q8WYE2	Q8WYE2_HUMAN	unreviewed	Dystrophin (Fragment)	DMD	Homo sapiens (Human)	41
DMD	Q8WYE3	Q8WYE3_HUMAN	unreviewed	Dystrophin (Fragment)	DMD	Homo sapiens (Human)	60
DMD	Q8WYE4	Q8WYE4_HUMAN	unreviewed	Dystrophin (Fragment)	DMD	Homo sapiens (Human)	70
DMD	Q8WYE5	Q8WYE5_HUMAN	unreviewed	Dystrophin (Fragment)	DMD	Homo sapiens (Human)	40
DMD	Q8WYE6	Q8WYE6_HUMAN	unreviewed	Dystrophin (Fragment)	DMD	Homo sapiens (Human)	50
DMD	Q8WYE7	Q8WYE7_HUMAN	unreviewed	Dystrophin (Fragment)	DMD	Homo sapiens (Human)	60
DMD	Q8WYE8	Q8WYE8_HUMAN	unreviewed	Dystrophin (Fragment)	DMD	Homo sapiens (Human)	63
DMD	Q8WYE9	Q8WYE9_HUMAN	unreviewed	Dystrophin (Fragment)	DMD	Homo sapiens (Human)	43
DMD	Q8WYF0	Q8WYF0_HUMAN	unreviewed	Duchenne muscular dystrophy gene (Dystrophin) (Fragment)	DMD	Homo sapiens (Human)	60
DMD	Q8WYF1	Q8WYF1_HUMAN	unreviewed	Dystrophin (Fragment)	DMD	Homo sapiens (Human)	39
DMD	Q8WYF2	Q8WYF2_HUMAN	unreviewed	Dystrophin (Fragment)	DMD	Homo sapiens (Human)	57
DMD	Q8WYF3	Q8WYF3_HUMAN	unreviewed	Dystrophin (Fragment)	DMD	Homo sapiens (Human)	31
DMD	Q8WYF4	Q8WYF4_HUMAN	unreviewed	Dystrophin (Fragment)	DMD	Homo sapiens (Human)	26
DMD	Q8WYF5	Q8WYF5_HUMAN	unreviewed	Dystrophin (Fragment)	DMD	Homo sapiens (Human)	31
DMD	Q8WYF6	Q8WYF6_HUMAN	unreviewed	Dystrophin (Fragment)	DMD	Homo sapiens (Human)	20
DMD	Q9UEH4	Q9UEH4_HUMAN	unreviewed	Dystrophin (Fragment)	DMD	Homo sapiens (Human)	428
DMD	Q9UME2	Q9UME2_HUMAN	unreviewed	Dystrophin (Fragment)	DMD	Homo sapiens (Human)	49
DMD	Q9UMG1	Q9UMG1_HUMAN	unreviewed	Dystrophin (Fragment)	DMD	Homo sapiens (Human)	143
DMD	Q9UMK6	Q9UMK6_HUMAN	unreviewed	Dystrophin (Fragment)	DMD	Homo sapiens (Human)	130
DMD	Q9UMK7	Q9UMK7_HUMAN	unreviewed	Dystrophin (Fragment)	DMD	Homo sapiens (Human)	138
DMD	Q9UMK8	Q9UMK8_HUMAN	unreviewed	Dystrophin (Fragment)	DMD	Homo sapiens (Human)	39
DMD	Q9UPB4	Q9UPB4_HUMAN	unreviewed	Dystrophin (Fragment)	DMD	Homo sapiens (Human)	52
DMD	Q9UPB5	Q9UPB5_HUMAN	unreviewed	Dystrophin (Fragment)	DMD	Homo sapiens (Human)	36
SLC25A5	P05141	ADT2_HUMAN	reviewed	ADP/ATP translocase 2 (ADP,ATP carrier protein 2) (ADP,ATP carrier protein, fibroblast isoform) (Adenine nucleotide translocator 2) (ANT 2) (Solute carrier family 25 member 5) [Cleaved into: ADP/ATP translocase 2, N-terminally processed]	SLC25A5 ANT2	Homo sapiens (Human)	298
SLC25A5	Q6NVC0	Q6NVC0_HUMAN	unreviewed	SLC25A5 protein (Fragment)	SLC25A5	Homo sapiens (Human)	323
SPTAN1	A0A024R889	A0A024R889_HUMAN	unreviewed	Spectrin, alpha, non-erythrocytic 1 (Alpha-fodrin), isoform CRA_g	SPTAN1 hCG_41038	Homo sapiens (Human)	2452
SPTAN1	A0A0D9SF54	A0A0D9SF54_HUMAN	unreviewed	Spectrin alpha chain, non-erythrocytic 1	SPTAN1	Homo sapiens (Human)	2457
SPTAN1	A0A0D9SFF6	A0A0D9SFF6_HUMAN	unreviewed	Spectrin alpha chain, non-erythrocytic 1 (Fragment)	SPTAN1	Homo sapiens (Human)	153
SPTAN1	A0A0D9SFH4	A0A0D9SFH4_HUMAN	unreviewed	Spectrin alpha chain, non-erythrocytic 1 (Fragment)	SPTAN1	Homo sapiens (Human)	68
SPTAN1	A0A0D9SGF6	A0A0D9SGF6_HUMAN	unreviewed	Spectrin alpha chain, non-erythrocytic 1	SPTAN1	Homo sapiens (Human)	2498
SPTAN1	A0A1B0GTB7	A0A1B0GTB7_HUMAN	unreviewed	Spectrin alpha chain, non-erythrocytic 1 (Fragment)	SPTAN1	Homo sapiens (Human)	22
[truncated: 1,708 more rows]
